# Supplementary material for: Copy Number Variants Contributing to Combined Pituitary Hormone Deficiency
Source: Int J Mol Sci. 2020 Aug 11;21(16):5757. doi: 10.3390/ijms21165757 (PMC7461210; doi:10.3390/ijms21165757)
Supplement: Supplementary file 1 [file ijms-21-05757-s001.zip]

Archive with 2 entries (2 files):
- Suppl2.xlsx
- Suppl1.xlsx
