# Supplementary material for: Copy Number Variants Contributing to Combined Pituitary Hormone Deficiency
Source: Int J Mol Sci. 2020 Aug 11;21(16):5757. doi: 10.3390/ijms21165757 (PMC7461210; doi:10.3390/ijms21165757)
Supplement: Supplementary file 1 [file ijms-21-05757-s001.zip › Suppl2.xlsx]

## Sheet: tissue_category_rna_pituitary
Gene	Gene synonym	Ensembl	Gene description	Uniprot	Chromosome	Position	Protein class	Biological process	Molecular function	Disease involvement	Evidence	HPA evidence	UniProt evidence	NeXtProt evidence	MS evidence	RNA tissue specificity	RNA tissue distribution	RNA tissue specificity score	RNA tissue specific NX	RNA cell line specificity	RNA cell line distribution	RNA cell line specificity score	RNA cell line specific NX	RNA cancer specificity	RNA cancer distribution	RNA cancer specificity score	RNA cancer specific FPKM	RNA brain regional specificity	RNA brain regional distribution	RNA brain regional specificity score	RNA brain regional specific NX	RNA blood cell specificity	RNA blood cell distribution	RNA blood cell specificity score	RNA blood cell specific NX	RNA blood lineage specificity	RNA blood lineage distribution	RNA blood lineage specificity score	RNA blood lineage specific NX	RNA mouse brain regional specificity	RNA mouse brain regional distribution	RNA mouse brain regional specificity score	RNA mouse brain regional specific pTPM	RNA pig brain regional specificity	RNA pig brain regional distribution	RNA pig brain regional specificity score	RNA pig brain regional specific pTPM	Antibody	Reliability (IH)
GPR61	BALGR	ENSG00000156097	G protein-coupled receptor 61	Q9BZJ8	1	109539872-109548406	G-protein coupled receptors, Predicted membrane proteins		G-protein coupled receptor, Receptor, Transducer		Evidence at protein level	Evidence at transcript level	Evidence at protein level	Evidence at protein level		Tissue enhanced	Detected in some		brain: 10.6;pituitary gland: 6.3;retina: 6.3	Cell line enhanced	Detected in some		Karpas-707: 1.1;U-266/70: 2.4	Not detected	Not detected			Low region specificity	Detected in all			Group enriched	Detected in some	4	eosinophil: 1.1;naive CD8 T-cell: 1.0	Group enriched	Detected in many	11	granulocytes: 1.1;T-cells: 1.0	Low region specificity	Detected in many			Low region specificity	Detected in all			HPA007326, HPA026088	Approved
TSHB		ENSG00000134200	Thyroid stimulating hormone beta	P01222	1	115029824-115034309	Predicted secreted proteins		Hormone		Evidence at protein level	Evidence at protein level	Evidence at protein level	Evidence at protein level	Evidence at protein level	Tissue enriched	Detected in some	77	pituitary gland: 192.4	Cell line enhanced	Detected in some		EFO-21: 1.0;SH-SY5Y: 1.0;U-937: 1.8	Not detected	Not detected			Not detected	Not detected			Cell type enriched	Detected in single	6	NK-cell: 2.0	Lineage enriched	Detected in single	6	NK-cells: 2.0	Not detected	Not detected			Not detected	Not detected			CAB022202, HPA042681	Enhanced
AC243547.3		ENSG00000280778			1	145927258-145977811	Predicted intracellular proteins				Evidence at transcript level	Evidence at transcript level				Tissue enhanced	Detected in some		pituitary gland: 7.2;testis: 9.9	Group enriched	Detected in some	25	U-698: 1.2;U-87 MG: 3.7	Not detected	Not detected							Cell type enriched	Detected in some	5	neutrophil: 5.2	Lineage enriched	Detected in many	5	granulocytes: 5.2
CELF3	BRUNOL1, CAGH4, ERDA4, MGC57297, TNRC4	ENSG00000159409	CUGBP Elav-like family member 3	Q5SZQ8	1	151702404-151716814	Predicted intracellular proteins	mRNA processing, mRNA splicing	Activator, RNA-binding		Evidence at protein level	Evidence at transcript level	Evidence at protein level	Evidence at protein level	Evidence at protein level	Tissue enhanced	Detected in many		adrenal gland: 16.8;brain: 44.0;pituitary gland: 31.2	Group enriched	Detected in some	7	SCLC-21H: 27.9;SH-SY5Y: 19.5	Group enriched	Detected in many	5	glioma: 4.4;pancreatic cancer: 4.1	Low region specificity	Detected in all			Not detected	Not detected			Not detected	Not detected			Low region specificity	Detected in all			Low region specificity	Detected in all			HPA006292	Uncertain
RIIAD1	C1orf230, FLJ36032, NCRNA00166	ENSG00000178796	Regulatory subunit of type II PKA R-subunit (RIIa) domain containing 1	A6NNX1	1	151710433-151729805	Predicted intracellular proteins				Evidence at protein level	Evidence at protein level	No human protein/transcript evidence	Evidence at protein level	Evidence at protein level	Tissue enhanced	Detected in many		fallopian tube: 43.4;pituitary gland: 29.2	Group enriched	Detected in some	9	CACO-2: 6.4;SCLC-21H: 3.5;SH-SY5Y: 6.9;SK-BR-3: 11.0	Cancer enhanced	Detected in some		endometrial cancer: 1.3	Low region specificity	Detected in many			Not detected	Not detected			Not detected	Not detected			Low region specificity	Detected in all			Low region specificity	Detected in all			HPA045703	Enhanced
LMX1A	LMX1, LMX1.1	ENSG00000162761	LIM homeobox transcription factor 1 alpha	Q8TE12	1	165201867-165356715	Predicted intracellular proteins, Transcription factors	Transcription, Transcription regulation	Activator, Developmental protein, DNA-binding		Evidence at protein level	Evidence at transcript level	Evidence at protein level	Evidence at protein level		Tissue enhanced	Detected in many		brain: 7.3;pituitary gland: 8.0	Cell line enriched	Detected in single	12	SCLC-21H: 4.4	Not detected	Not detected			Region enhanced	Detected in many		pons and medulla: 7.3	Not detected	Not detected			Not detected	Not detected			Low region specificity	Detected in many			Not detected	Not detected			HPA028051, HPA030088
RXRG	NR2B3	ENSG00000143171	Retinoid X receptor gamma	P48443	1	165400917-165445355	Cancer-related genes, FDA approved drug targets, Nuclear receptors, Plasma proteins, Predicted intracellular proteins, Transcription factors	Transcription, Transcription regulation	DNA-binding, Receptor	Cancer-related genes, FDA approved drug targets	Evidence at protein level	Evidence at transcript level	Evidence at protein level	Evidence at protein level	Evidence at protein level	Group enriched	Detected in many	4	brain: 14.9;pituitary gland: 29.8;retina: 13.5;skeletal muscle: 44.8	Cell line enriched	Detected in some	7	SK-MEL-30: 28.3	Group enriched	Detected in many	13	melanoma: 25.7;thyroid cancer: 34.8	Low region specificity	Detected in many			Not detected	Not detected			Not detected	Not detected			Region enriched	Detected in many	5	basal ganglia: 89.8	Low region specificity	Detected in all			CAB002615, HPA012933	Uncertain
TBX19	dj747L4.1, TPIT	ENSG00000143178	T-box 19	O60806	1	168281040-168314426	Disease related genes, Predicted intracellular proteins, Transcription factors	Transcription, Transcription regulation	Activator, DNA-binding, Repressor	Disease mutation	Evidence at protein level	Evidence at protein level	Evidence at protein level	Evidence at protein level		Tissue enriched	Detected in many	8	pituitary gland: 50.4	Cell line enhanced	Detected in many		HaCaT: 9.5;HDLM-2: 8.1	Low cancer specificity	Detected in all			Low region specificity	Detected in many			Low cell type specificity	Detected in many			Low lineage specificity	Detected in all			Not detected	Not detected			Not detected	Not detected			HPA005800, HPA072686	Enhanced
CCDC181	C1orf114, FLJ25846	ENSG00000117477	Coiled-coil domain containing 181	Q5TID7	1	169394870-169460669	Predicted intracellular proteins				Evidence at protein level	Evidence at protein level	Evidence at transcript level	Evidence at protein level	Evidence at protein level	Tissue enhanced	Detected in many		pituitary gland: 22.3;testis: 29.2	Cell line enhanced	Detected in some		AF22: 7.2;NTERA-2: 13.9;SCLC-21H: 8.5;SH-SY5Y: 10.1;U-251 MG: 6.2	Low cancer specificity	Detected in many			Low region specificity	Detected in all			Cell type enriched	Detected in single	5	basophil: 3.2	Lineage enriched	Detected in single	16	granulocytes: 3.2	Low region specificity	Detected in all			Low region specificity	Detected in all			HPA027189, HPA027275, HPA027281, HPA027312	Enhanced
ANKRD45	CT117, FLJ45235	ENSG00000183831	Ankyrin repeat domain 45	Q5TZF3	1	173609561-173669862	Predicted intracellular proteins				Evidence at protein level	Evidence at protein level	Evidence at protein level	Evidence at protein level	Evidence at protein level	Group enriched	Detected in many	5	brain: 14.6;fallopian tube: 24.8;parathyroid gland: 16.8;pituitary gland: 7.9;testis: 20.8	Cell line enhanced	Detected in some		AF22: 11.8;BJ hTERT+: 4.2;BJ hTERT+ SV40 Large T+: 3.8;BJ hTERT+ SV40 Large T+ RasG12V: 6.4;HBF TERT88: 4.2;SH-SY5Y: 10.7	Low cancer specificity	Detected in many			Low region specificity	Detected in all			Not detected	Not detected			Not detected	Not detected			Low region specificity	Detected in all			Low region specificity	Detected in all			HPA031655, HPA031656, HPA031657	Enhanced
FAM163A	C1orf76, MGC16664, NDSP	ENSG00000143340	Family with sequence similarity 163 member A	Q96GL9	1	179743163-179816198	Predicted membrane proteins				Evidence at transcript level	Evidence at transcript level	Evidence at transcript level	Evidence at transcript level		Tissue enhanced	Detected in some		brain: 19.2;lymphoid tissue: 25.5;pituitary gland: 24.2	Cell line enriched	Detected in some	36	SH-SY5Y: 50.0	Low cancer specificity	Detected in some			Region enriched	Detected in many	9	pons and medulla: 19.2	Not detected	Not detected			Not detected	Not detected			Low region specificity	Detected in many			Low region specificity	Detected in all
AVPR1B	AVPR3	ENSG00000198049	Arginine vasopressin receptor 1B	P47901	1	206109692-206117699	FDA approved drug targets, G-protein coupled receptors, Predicted membrane proteins, Transporters		G-protein coupled receptor, Receptor, Transducer	FDA approved drug targets	Evidence at protein level	Evidence at protein level	Evidence at transcript level	Evidence at transcript level		Tissue enriched	Detected in some	23	pituitary gland: 52.8	Cell line enhanced	Detected in single		PC-3: 3.5	Cancer enhanced	Detected in some		renal cancer: 1.3	Not detected	Not detected			Not detected	Not detected			Not detected	Not detected			Not detected	Not detected			Low region specificity	Detected in many			HPA075404	Enhanced
SYT14	FLJ34198, sytXIV	ENSG00000143469	Synaptotagmin 14	Q8NB59	1	209938174-210171389	Disease related genes, Predicted intracellular proteins, Predicted membrane proteins			Disease mutation, Neurodegeneration	Evidence at protein level	Evidence at protein level	Evidence at protein level	Evidence at protein level		Group enriched	Detected in some	6	brain: 17.4;pituitary gland: 31.1;testis: 9.5;thyroid gland: 15.9	Cell line enhanced	Detected in some		BJ hTERT+: 13.1;SCLC-21H: 6.8;TIME: 10.9;U-138 MG: 8.3	Cancer enhanced	Detected in some		thyroid cancer: 1.9	Low region specificity	Detected in all			Low cell type specificity	Detected in some			Low lineage specificity	Detected in many			Low region specificity	Detected in all			Low region specificity	Detected in all			HPA036963
DNAH14	C1orf67, DKFZp781B1548, Dnahc14, HL-18, HL18, MGC27277	ENSG00000185842	Dynein axonemal heavy chain 14	Q0VDD8	1	224896262-225399292	Predicted intracellular proteins		Motor protein		Evidence at protein level	Evidence at protein level	Evidence at transcript level	Evidence at protein level	Evidence at protein level	Tissue enhanced	Detected in many		pituitary gland: 32.4;testis: 29.9	Cell line enhanced	Detected in many		K-562: 25.2	Low cancer specificity	Detected in some			Low region specificity	Detected in many			Cell type enhanced	Detected in single		NK-cell: 3.5	Low lineage specificity	Detected in single											HPA027718, HPA028545, HPA031379	Uncertain
GNG4		ENSG00000168243	G protein subunit gamma 4	P50150	1	235547687-235650754	Predicted intracellular proteins, RAS pathway related proteins		Transducer		Evidence at protein level	Evidence at transcript level	Evidence at protein level	Evidence at protein level	Evidence at protein level	Tissue enhanced	Detected in many		brain: 24.1;ovary: 25.1;pituitary gland: 18.8	Cell line enhanced	Detected in some		NTERA-2: 28.3;SCLC-21H: 30.0;SH-SY5Y: 42.2;U-2197: 12.6	Low cancer specificity	Detected in many			Low region specificity	Detected in all			Low cell type specificity	Detected in some			Low lineage specificity	Detected in many			Region enriched	Detected in many	6	olfactory region: 574.6	Region enhanced	Detected in all		olfactory region: 427.7
ZBTB8B	DKFZp547H154, RP1-27O5.1, ZNF916B	ENSG00000273274	Zinc finger and BTB domain containing 8B	Q8NAP8	1	32465069-32496686	Predicted intracellular proteins, Transcription factors	Transcription, Transcription regulation	DNA-binding		Evidence at protein level	Evidence at protein level	Evidence at transcript level	Evidence at protein level	Evidence at protein level	Tissue enhanced	Detected in many		pituitary gland: 10.8	Cell line enhanced	Detected in some		RT4: 3.7;SCLC-21H: 3.6	Cancer enhanced	Detected in single		testis cancer: 0.5	Low region specificity	Detected in all			Low cell type specificity	Detected in many			Low lineage specificity	Detected in many											HPA055553	Enhanced
GRIK3	GluK3, GLUR7	ENSG00000163873	Glutamate ionotropic receptor kainate type subunit 3	Q13003	1	36795527-37034129	Plasma proteins, Predicted membrane proteins	Ion transport, Transport	Ion channel, Ligand-gated ion channel, Receptor		Evidence at protein level	Evidence at transcript level	Evidence at transcript level	Evidence at protein level	Evidence at protein level	Tissue enhanced	Detected in many		brain: 24.7;pituitary gland: 13.1	Cell line enriched	Detected in some	4	T-47d: 29.1	Cancer enhanced	Detected in some		glioma: 13.2	Low region specificity	Detected in all			Not detected	Not detected			Not detected	Not detected			Low region specificity	Detected in all			Low region specificity	Detected in all
COL9A2	EDM2, MED	ENSG00000049089	Collagen type IX alpha 2 chain	Q14055	1	40300487-40317813	Disease related genes, Plasma proteins, Predicted intracellular proteins, Predicted secreted proteins			Deafness, Disease mutation, Dwarfism, Stickler syndrome	Evidence at protein level	Evidence at protein level	Evidence at protein level	Evidence at protein level	Evidence at protein level	Tissue enhanced	Detected in many		brain: 35.3;pituitary gland: 32.1;retina: 40.8	Cell line enhanced	Detected in some		HDLM-2: 34.6;HMC-1: 33.4;THP-1: 37.4	Cancer enhanced	Detected in all		prostate cancer: 68.2	Low region specificity	Detected in all			Group enriched	Detected in some	4	eosinophil: 6.4;myeloid DC: 2.7	Group enriched	Detected in many	6	dendritic cells: 2.7;granulocytes: 6.4	Low region specificity	Detected in all							HPA056316, HPA075286	Supported
CCDC30	FLJ20972, LOC728621, PFD6L	ENSG00000186409	Coiled-coil domain containing 30	Q5VVM6	1	42463330-42654664	Predicted intracellular proteins				Evidence at transcript level	Evidence at transcript level	Evidence at transcript level	Evidence at transcript level		Tissue enhanced	Detected in many		pituitary gland: 27.1	Cell line enriched	Detected in single	18	HMC-1: 16.1	Low cancer specificity	Detected in many			Low region specificity	Detected in all			Cell type enhanced	Detected in some		basophil: 2.9	Low lineage specificity	Detected in single											HPA036344, HPA036345	Approved
DMBX1	OTX3, PAXB	ENSG00000197587	Diencephalon/mesencephalon homeobox 1	Q8NFW5	1	46506996-46514226	Predicted intracellular proteins, Transcription factors	Transcription, Transcription regulation	Developmental protein, DNA-binding, Repressor		Evidence at protein level	Evidence at transcript level	Evidence at protein level	Evidence at protein level	Evidence at protein level	Tissue enhanced	Detected in some		pituitary gland: 2.7;testis: 3.5	Cell line enhanced	Detected in some		AN3-CA: 15.5;CAPAN-2: 5.0;K-562: 5.1;SiHa: 5.0;T-47d: 4.3	Low cancer specificity	Detected in many			Group enriched	Detected in some	7	hypothalamus: 1.2;midbrain: 1.3	Cell type enhanced	Detected in single		neutrophil: 1.9	Low lineage specificity	Detected in single			Group enriched	Detected in some	7	midbrain: 1.8;pons and medulla: 1.0	Region enhanced	Detected in some		thalamus: 5.1	HPA026811	Uncertain
KNCN	FLJ32011, KINO, L5	ENSG00000162456	Kinocilin	A6PVL3	1	46545644-46551527	Predicted membrane proteins				Evidence at transcript level	Evidence at transcript level	Evidence at transcript level	Evidence at transcript level		Group enriched	Detected in some	5	brain: 3.9;pituitary gland: 1.0;testis: 2.5	Cell line enhanced	Detected in single		SCLC-21H: 1.1	Not detected	Not detected							Not detected	Not detected			Not detected	Not detected			Not detected	Not detected			Low region specificity	Detected in many			HPA046357	Uncertain
AGBL4	CCP6, FLJ14442	ENSG00000186094	ATP/GTP binding protein like 4	Q5VU57	1	48532855-50023913	Enzymes, Predicted intracellular proteins		Carboxypeptidase, Hydrolase, Metalloprotease, Protease		Evidence at transcript level	Evidence at transcript level	Evidence at transcript level	Evidence at transcript level		Tissue enhanced	Detected in many		brain: 20.4;pituitary gland: 31.5	Cell line enhanced	Detected in some		NTERA-2: 3.6;SCLC-21H: 5.2;SH-SY5Y: 2.0;U-937: 2.2	Not detected	Not detected			Low region specificity	Detected in all			Low cell type specificity	Detected in some			Low lineage specificity	Detected in many			Low region specificity	Detected in many							HPA037994	Approved
DMRTA2		ENSG00000142700	DMRT like family A2	Q96SC8	1	50417550-50423500	Predicted intracellular proteins, Transcription factors		DNA-binding		Evidence at protein level	Evidence at transcript level	Evidence at transcript level	Evidence at protein level	Evidence at protein level	Group enriched	Detected in some	10	brain: 8.5;esophagus: 3.8;pituitary gland: 5.4;testis: 4.0	Cell line enhanced	Detected in some		BEWO: 4.1;HBEC3-KT: 4.2;RH-30: 15.3;SH-SY5Y: 3.2;SiHa: 3.1	Cancer enhanced	Detected in many		glioma: 5.3	Low region specificity	Detected in many			Not detected	Not detected			Not detected	Not detected			Not detected	Not detected			Low region specificity	Detected in single			HPA043098, HPA062958	Uncertain
TMEM61		ENSG00000143001	Transmembrane protein 61	Q8N0U2	1	54980792-54992293	Predicted membrane proteins				Evidence at transcript level	Evidence at transcript level	Evidence at transcript level	Evidence at transcript level		Tissue enhanced	Detected in many		kidney: 22.1;pituitary gland: 29.1;salivary gland: 34.1	Cell line enriched	Detected in some	9	RPMI-8226: 22.1	Low cancer specificity	Detected in many			Group enriched	Detected in many	5	cerebellum: 5.2;pons and medulla: 5.2	Not detected	Not detected			Not detected	Not detected							Low region specificity	Detected in all			HPA030614	Uncertain
CHD5		ENSG00000116254	Chromodomain helicase DNA binding protein 5	Q8TDI0	1	6101793-6180123	Disease related genes, Enzymes, Potential drug targets, Predicted intracellular proteins	Differentiation, Neurogenesis, Spermatogenesis, Transcription, Transcription regulation	Chromatin regulator, DNA-binding, Helicase, Hydrolase	Tumor suppressor	Evidence at protein level	Evidence at protein level	Evidence at protein level	Evidence at protein level	Evidence at protein level	Tissue enhanced	Detected in many		brain: 41.4;pituitary gland: 22.3;testis: 16.4	Group enriched	Detected in some	4	SCLC-21H: 16.6;U-2 OS: 7.4	Low cancer specificity	Detected in single			Low region specificity	Detected in many			Not detected	Not detected			Not detected	Not detected			Low region specificity	Detected in many			Low region specificity	Detected in all			HPA015809
DIRAS3	ARHI, NOEY2	ENSG00000162595	DIRAS family GTPase 3	O95661	1	68045896-68051631	Predicted intracellular proteins				Evidence at protein level	Evidence at transcript level	Evidence at protein level	Evidence at protein level		Tissue enhanced	Detected in many		brain: 49.9;ovary: 33.2;pituitary gland: 35.2	Cell line enhanced	Detected in some		HHSteC: 7.3;HSkMC: 15.3;TIME: 9.5;U-251 MG: 7.7;U-87 MG: 14.9	Low cancer specificity	Detected in many			Region enhanced	Detected in many		basal ganglia: 49.9	Group enriched	Detected in some	18	plasmacytoid DC: 2.1;T-reg: 1.8	Group enriched	Detected in many	20	dendritic cells: 2.1;T-cells: 1.8					Low region specificity	Detected in all			HPA028483, HPA028557, HPA029384	Approved
MCOLN3	FLJ11006, TRP-ML3, TRPML3	ENSG00000055732	Mucolipin 3	Q8TDD5	1	85018082-85048499	Predicted membrane proteins, Transporters, Voltage-gated ion channels	Ion transport, Transport	Ion channel		Evidence at protein level	Evidence at protein level	Evidence at protein level	Evidence at protein level	Evidence at protein level	Tissue enhanced	Detected in many		adrenal gland: 29.2;pituitary gland: 38.3	Cell line enhanced	Detected in many		BJ hTERT+: 9.8;HAP1: 9.8;RH-30: 11.9;SK-MEL-30: 21.2	Cancer enriched	Detected in many	6	melanoma: 8.0	Low region specificity	Detected in some			Cell type enhanced	Detected in some		memory CD4 T-cell: 2.9	Lineage enriched	Detected in single	29	T-cells: 2.9	Not detected	Not detected			Region enhanced	Detected in single		olfactory region: 1.7	HPA018106, HPA062137	Enhanced
CFC1B		ENSG00000152093	Cripto, FRL-1, cryptic family 1B	P0CG36	2	130521197-130528604	Predicted secreted proteins	Gastrulation	Developmental protein		Evidence at transcript level	Evidence at transcript level	No human protein/transcript evidence	No human protein/transcript evidence		Group enriched	Detected in some	9	brain: 3.4;pancreas: 13.0;pituitary gland: 8.1	Group enriched	Detected in some	9	SCLC-21H: 2.2;U-2 OS: 2.0	Not detected	Not detected			Low region specificity	Detected in many			Not detected	Not detected			Not detected	Not detected											HPA041773	Approved
CFC1	CRYPTIC, HTX2	ENSG00000136698	Cripto, FRL-1, cryptic family 1	P0CG37	2	130592168-130599575	Disease related genes, Predicted secreted proteins	Gastrulation	Developmental protein	Disease mutation, Heterotaxy	Evidence at protein level	Evidence at transcript level	Evidence at protein level	Evidence at protein level		Group enriched	Detected in some	12	brain: 13.0;pancreas: 21.9;pituitary gland: 22.4;prostate: 7.6;stomach 1: 9.4	Group enriched	Detected in some	21	RPMI-8226: 19.1;SCLC-21H: 10.9	Cancer enriched	Detected in some	7	pancreatic cancer: 4.3					Not detected	Not detected			Not detected	Not detected											HPA041773	Uncertain
GPR148	PGR6	ENSG00000173302	G protein-coupled receptor 148	Q8TDV2	2	130729070-130730336	G-protein coupled receptors, Predicted membrane proteins		G-protein coupled receptor, Receptor, Transducer		Evidence at transcript level	Evidence at transcript level	Evidence at transcript level	Evidence at transcript level		Group enriched	Detected in some	6	brain: 2.6;pancreas: 1.1;pituitary gland: 2.2;stomach 1: 3.5	Group enriched	Detected in some	11	CACO-2: 2.5;SCLC-21H: 2.4	Not detected	Not detected							Not detected	Not detected			Not detected	Not detected							Low region specificity	Detected in many			HPA060527	Uncertain
KCNH7	erg3, HERG3, Kv11.3	ENSG00000184611	Potassium voltage-gated channel subfamily H member 7	Q9NS40	2	162371407-162838730	Predicted membrane proteins, Voltage-gated ion channels	Ion transport, Potassium transport, Transport	Ion channel, Potassium channel, Voltage-gated channel		Evidence at protein level	Evidence at transcript level	Evidence at transcript level	Evidence at protein level	Evidence at protein level	Tissue enhanced	Detected in some		brain: 11.0;pituitary gland: 5.4	Group enriched	Detected in some	13	SCLC-21H: 10.5;SK-BR-3: 9.3	Not detected	Not detected			Low region specificity	Detected in many			Group enriched	Detected in some	5	eosinophil: 1.5;neutrophil: 3.0	Lineage enriched	Detected in single	15	granulocytes: 3.0	Low region specificity	Detected in many			Low region specificity	Detected in many			HPA018039	Uncertain
SCN3A	Nav1.3	ENSG00000153253	Sodium voltage-gated channel alpha subunit 3	Q9NY46	2	165087522-165204067	FDA approved drug targets, Plasma proteins, Predicted membrane proteins, Voltage-gated ion channels	Ion transport, Sodium transport, Transport	Ion channel, Sodium channel, Voltage-gated channel	Disease mutation, Epilepsy, FDA approved drug targets	Evidence at protein level	Evidence at transcript level	Evidence at protein level	Evidence at protein level	Evidence at protein level	Group enriched	Detected in many	5	blood: 13.6;brain: 28.5;pituitary gland: 13.7	Cell line enhanced	Detected in some		Karpas-707: 8.5;MOLT-4: 24.1;RPTEC TERT1: 12.1;SH-SY5Y: 5.4	Cancer enriched	Detected in some	6	glioma: 3.4	Low region specificity	Detected in all			Group enriched	Detected in some	31	memory B-cell: 8.4;naive B-cell: 13.6	Lineage enriched	Detected in single	38	B-cells: 13.6	Low region specificity	Detected in many			Low region specificity	Detected in all			HPA035396	Approved
CSRNP3	FAM130A2, FLJ32093, PPP1R73, TAIP-2	ENSG00000178662	Cysteine and serine rich nuclear protein 3	Q8WYN3	2	165469647-165689407	Predicted intracellular proteins, Transcription factors	Apoptosis, Transcription, Transcription regulation	Activator, DNA-binding		Evidence at protein level	Evidence at protein level	Evidence at transcript level	Evidence at transcript level		Tissue enhanced	Detected in many		brain: 31.7;pituitary gland: 21.1	Cell line enhanced	Detected in some		AF22: 12.7;PC-3: 3.1;SCLC-21H: 9.3;SH-SY5Y: 7.6	Low cancer specificity	Detected in some			Low region specificity	Detected in all			Not detected	Not detected			Not detected	Not detected			Low region specificity	Detected in all			Low region specificity	Detected in all			HPA017905	Supported
CCDC173	C2orf77, LOC129881	ENSG00000154479	Coiled-coil domain containing 173	Q0VFZ6	2	169645425-169694433	Predicted intracellular proteins				Evidence at protein level	Evidence at transcript level	Evidence at transcript level	Evidence at protein level	Evidence at protein level	Tissue enhanced	Detected in many		pituitary gland: 19.5;testis: 53.4	Cell line enhanced	Detected in some		HEL: 14.9;HMC-1: 3.6;SCLC-21H: 3.8	Low cancer specificity	Detected in some			Low region specificity	Detected in many			Cell type enhanced	Detected in some		basophil: 2.2	Low lineage specificity	Detected in many			Low region specificity	Detected in many			Low region specificity	Detected in many			HPA042995, HPA048454	Uncertain
DNAH7	KIAA0944	ENSG00000118997	Dynein axonemal heavy chain 7	Q8WXX0	2	195737703-196068812	Plasma proteins, Predicted intracellular proteins		Motor protein		Evidence at protein level	Evidence at protein level	Evidence at protein level	Evidence at protein level	Evidence at protein level	Tissue enhanced	Detected in many		brain: 21.7;fallopian tube: 19.4;pituitary gland: 25.2	Cell line enhanced	Detected in some		PC-3: 10.5;RPTEC TERT1: 4.9	Not detected	Not detected			Low region specificity	Detected in many			Group enriched	Detected in some	7	neutrophil: 2.0;plasmacytoid DC: 2.0	Group enriched	Detected in many	7	dendritic cells: 2.0;granulocytes: 2.0					Low region specificity	Detected in many			HPA034724, HPA044070	Approved
C2orf66	UNQ6411	ENSG00000187944	Chromosome 2 open reading frame 66	Q6UXQ4	2	196805002-196810276	Predicted secreted proteins				Evidence at transcript level	Evidence at transcript level	No human protein/transcript evidence	No human protein/transcript evidence		Tissue enhanced	Detected in some		adipose tissue: 7.0;pituitary gland: 6.4	Group enriched	Detected in some	4	HEL: 9.2;RT4: 3.4;TIME: 3.8	Low cancer specificity	Detected in single							Not detected	Not detected			Not detected	Not detected											HPA020869	Uncertain
UNC80	C2orf21, FLJ33496, KIAA1843, UNC-80	ENSG00000144406	Unc-80 homolog, NALCN channel complex subunit	Q8N2C7	2	209771993-209999300	Disease related genes, Predicted intracellular proteins			Disease mutation, Neurodegeneration	Evidence at protein level	Evidence at protein level	Evidence at protein level	Evidence at protein level	Evidence at protein level	Group enriched	Detected in many	4	adrenal gland: 10.0;brain: 27.2;pituitary gland: 20.1;testis: 6.9	Group enriched	Detected in some	5	AF22: 5.1;SCLC-21H: 8.3;SH-SY5Y: 4.7	Cancer enhanced	Detected in some		glioma: 0.8	Low region specificity	Detected in all			Not detected	Not detected			Not detected	Not detected			Low region specificity	Detected in all			Low region specificity	Detected in all			HPA042472, HPA050959	Enhanced
VWC2L		ENSG00000174453	Von Willebrand factor C domain containing protein 2 like	B2RUY7	2	214411065-214578959	Predicted secreted proteins		Developmental protein		Evidence at protein level	Evidence at transcript level	Evidence at protein level	Evidence at protein level	Evidence at protein level	Group enriched	Detected in some	10	brain: 8.9;pituitary gland: 2.3	Cell line enhanced	Detected in single		AF22: 1.1	Not detected	Not detected			Low region specificity	Detected in many			Not detected	Not detected			Not detected	Not detected			Low region specificity	Detected in many			Low region specificity	Detected in many			HPA044815, HPA059414	Uncertain
MARCH4	KIAA1399, MARCH-IV, RNF174	ENSG00000144583	Membrane associated ring-CH-type finger 4	Q9P2E8	2	216257865-216372027	Enzymes, Predicted membrane proteins	Ubl conjugation pathway	Transferase		Evidence at transcript level	Evidence at transcript level	Evidence at transcript level	Evidence at transcript level		Tissue enhanced	Detected in some		brain: 16.6;pituitary gland: 13.1	Cell line enhanced	Detected in many		BJ: 33.3;fHDF/TERT166: 21.2;TIME: 15.6	Low cancer specificity	Detected in some			Low region specificity	Detected in all			Not detected	Not detected			Not detected	Not detected			Low region specificity	Detected in all			Low region specificity	Detected in all			HPA014348	Approved
CDK5R2	NCK5AI, P39, p39nck5ai	ENSG00000171450	Cyclin dependent kinase 5 regulatory subunit 2	Q13319	2	218959655-218962162	Predicted intracellular proteins				Evidence at protein level	Evidence at transcript level	Evidence at protein level	Evidence at protein level	Evidence at protein level	Group enriched	Detected in many	4	brain: 48.6;pituitary gland: 14.3	Group enriched	Detected in some	9	SCLC-21H: 18.2;SH-SY5Y: 13.2	Cancer enhanced	Detected in some		glioma: 3.9	Low region specificity	Detected in all			Not detected	Not detected			Not detected	Not detected			Low region specificity	Detected in all			Low region specificity	Detected in all
FEV	Pet-1	ENSG00000163497	FEV, ETS transcription factor	Q99581	2	218981087-218985657	Cancer-related genes, Disease related genes, Predicted intracellular proteins, Transcription factors	Differentiation, Neurogenesis, Transcription, Transcription regulation	Developmental protein, DNA-binding	Cancer-related genes	Evidence at protein level	Evidence at protein level	Evidence at protein level	Evidence at protein level		Tissue enhanced	Detected in some		brain: 6.9;intestine: 7.0;pituitary gland: 5.4;stomach 1: 6.1	Group enriched	Detected in some	6	HMC-1: 18.7;SH-SY5Y: 23.9	Group enriched	Detected in some	10	pancreatic cancer: 3.0;prostate cancer: 9.9;stomach cancer: 2.4	Region enhanced	Detected in many		pons and medulla: 6.9	Not detected	Not detected			Not detected	Not detected			Group enriched	Detected in some	13	midbrain: 2.3;pons and medulla: 0.9	Group enriched	Detected in some	34	midbrain: 7.3;pons and medulla: 3.9	HPA067679
CRYBA2		ENSG00000163499	Crystallin beta A2	P53672	2	218990189-218993421	Disease related genes, Predicted intracellular proteins		Eye lens protein	Cataract, Disease mutation	Evidence at protein level	Evidence at protein level	Evidence at protein level	Evidence at protein level	Evidence at protein level	Group enriched	Detected in some	4	adrenal gland: 4.6;intestine: 5.8;pancreas: 16.2;pituitary gland: 12.2;stomach 1: 6.1	Cell line enriched	Detected in some	7	BEWO: 39.9	Cancer enriched	Detected in some	15	pancreatic cancer: 16.0	Low region specificity	Detected in single			Not detected	Not detected			Not detected	Not detected			Not detected	Not detected			Not detected	Not detected			HPA062293	Supported
PTPRN	IA-2, ICA512	ENSG00000054356	Protein tyrosine phosphatase, receptor type N	Q16849	2	219289623-219309648	Disease related genes, Predicted intracellular proteins, Predicted membrane proteins	Transcription, Transcription regulation	Receptor	Diabetes mellitus	Evidence at protein level	Evidence at protein level	Evidence at protein level	Evidence at protein level	Evidence at protein level	Tissue enhanced	Detected in many		brain: 89.6;pancreas: 28.9;pituitary gland: 43.4	Group enriched	Detected in some	8	U-2 OS: 19.8;U-87 MG: 73.7	Group enriched	Detected in some	12	glioma: 5.3;pancreatic cancer: 18.4	Low region specificity	Detected in all			Not detected	Not detected			Not detected	Not detected			Low region specificity	Detected in all			Low region specificity	Detected in all			HPA007152, HPA007179	Enhanced
ASIC4	ACCN4, BNAC4	ENSG00000072182	Acid sensing ion channel subunit family member 4	Q96FT7	2	219514170-219538772	Predicted membrane proteins	Ion transport, Sodium transport, Transport	Ion channel, Sodium channel		Evidence at protein level	Evidence at transcript level	Evidence at protein level	Evidence at protein level		Tissue enhanced	Detected in some		brain: 17.7;pituitary gland: 20.6	Group enriched	Detected in some	30	HEL: 18.7;HMC-1: 5.6;K-562: 10.7;SH-SY5Y: 5.1	Cancer enriched	Detected in single	38	glioma: 8.7	Low region specificity	Detected in all			Not detected	Not detected			Not detected	Not detected			Region enhanced	Detected in many		basal ganglia: 65.5	Low region specificity	Detected in many			HPA036042, HPA057078
SCG2	CHGC, SgII, SN	ENSG00000171951	Secretogranin II	P13521	2	223596940-223602503	Plasma proteins, Predicted secreted proteins				Evidence at protein level	Evidence at protein level	Evidence at protein level	Evidence at protein level	Evidence at protein level	Group enriched	Detected in many	6	adrenal gland: 133.0;brain: 94.1;pituitary gland: 76.5	Cell line enhanced	Detected in some		ASC TERT1: 26.2;HSkMC: 22.4;SCLC-21H: 22.8;SH-SY5Y: 9.9;WM-115: 16.7	Group enriched	Detected in many	8	glioma: 70.0;pancreatic cancer: 52.9	Low region specificity	Detected in all			Not detected	Not detected			Not detected	Not detected			Low region specificity	Detected in all			Low region specificity	Detected in all			HPA011893, HPA075062	Enhanced
NYAP2	KIAA1486	ENSG00000144460	Neuronal tyrosine-phosphorylated phosphoinositide-3-kinase adaptor 2	Q9P242	2	225399710-225654018	Predicted intracellular proteins				Evidence at protein level	Evidence at transcript level	Evidence at protein level	Evidence at protein level	Evidence at protein level	Group enriched	Detected in many	6	brain: 17.9;pituitary gland: 13.5	Cell line enhanced	Detected in some		HeLa: 1.9;SH-SY5Y: 2.0;SiHa: 6.1;U-2 OS: 2.4	Not detected	Not detected			Low region specificity	Detected in all			Cell type enhanced	Detected in some		basophil: 2.1	Low lineage specificity	Detected in single			Low region specificity	Detected in all			Low region specificity	Detected in all			HPA045531	Uncertain
IQCA1	DRC11, FLJ22527, IQCA	ENSG00000132321	IQ motif containing with AAA domain 1	Q86XH1	2	236324147-236507542	Predicted intracellular proteins				Evidence at protein level	Evidence at transcript level	Evidence at transcript level	Evidence at protein level	Evidence at protein level	Tissue enhanced	Detected in many		pituitary gland: 27.8;thyroid gland: 30.0	Cell line enhanced	Detected in some		EFO-21: 4.2;HBEC3-KT: 3.9;HeLa: 4.7;U-2 OS: 16.0	Cancer enhanced	Detected in many		thyroid cancer: 9.4	Low region specificity	Detected in all			Cell type enhanced	Detected in some		naive CD8 T-cell: 4.4	Group enriched	Detected in many	4	NK-cells: 1.2;T-cells: 4.4	Low region specificity	Detected in some			Low region specificity	Detected in many			HPA057320
ESPNL	FLJ42568	ENSG00000144488	Espin like	Q6ZVH7	2	238100157-238133287	Predicted intracellular proteins	Hearing	Actin-binding		Evidence at protein level	Evidence at transcript level	Evidence at transcript level	Evidence at protein level	Evidence at protein level	Tissue enhanced	Detected in many		brain: 9.9;pituitary gland: 8.2	Cell line enhanced	Detected in some		AN3-CA: 3.6;Daudi: 5.0;fHDF/TERT166: 4.6;HHSteC: 5.3;THP-1: 3.6;U-87 MG: 4.3	Low cancer specificity	Detected in some			Region enriched	Detected in some	5	cerebellum: 9.9	Cell type enriched	Detected in single	5	memory B-cell: 1.5	Lineage enriched	Detected in single	16	B-cells: 1.5	Not detected	Not detected			Not detected	Not detected			HPA055103	Uncertain
OTOS	OTOSP	ENSG00000178602	Otospiralin	Q8NHW6	2	240139026-240144562	Predicted secreted proteins				Evidence at transcript level	Evidence at transcript level	Evidence at transcript level	Evidence at transcript level		Group enriched	Detected in some	7	pituitary gland: 39.1;thyroid gland: 41.0	Cell line enhanced	Detected in some		EFO-21: 2.0;hTEC/SVTERT24-B: 1.8;U-138 MG: 2.2	Group enriched	Detected in some	13	glioma: 6.5;thyroid cancer: 28.4	Low region specificity	Detected in many			Not detected	Not detected			Not detected	Not detected			Region enriched	Detected in single	4	hippocampal formation: 1.8	Low region specificity	Detected in all
POMC	ACTH, CLIP, LPH, MSH, NPP, POC	ENSG00000115138	Proopiomelanocortin	P01189	2	25160853-25168903	Cancer-related genes, Disease related genes, Predicted secreted proteins		Endorphin, Hormone	Cancer-related genes, Obesity	Evidence at protein level	Evidence at protein level	Evidence at protein level	Evidence at protein level	Evidence at protein level	Tissue enriched	Detected in some	36	pituitary gland: 811.1	Cell line enhanced	Detected in some		CACO-2: 2.6;HMC-1: 4.1;THP-1: 5.4	Cancer enriched	Detected in many	6	testis cancer: 18.5	Region enriched	Detected in single	5	hypothalamus: 1.8	Low cell type specificity	Detected in all			Low lineage specificity	Detected in all			Not detected	Not detected			Region enriched	Detected in single	4	hypothalamus: 77.9	CAB002762, HPA046135, HPA063644	Enhanced
ALK	CD246	ENSG00000171094	ALK receptor tyrosine kinase	Q9UM73	2	29192774-29921566	Cancer-related genes, CD markers, Disease related genes, Enzymes, FDA approved drug targets, Plasma proteins, Predicted intracellular proteins, Predicted membrane proteins		Kinase, Receptor, Transferase, Tyrosine-protein kinase	Cancer-related genes, Disease mutation, FDA approved drug targets, Proto-oncogene	Evidence at protein level	Evidence at protein level	Evidence at protein level	Evidence at protein level	Evidence at protein level	Tissue enhanced	Detected in many		brain: 8.1;pituitary gland: 17.9	Cell line enriched	Detected in some	6	SH-SY5Y: 26.4	Group enriched	Detected in some	5	glioma: 1.0;melanoma: 1.5;ovarian cancer: 0.7;thyroid cancer: 1.3	Low region specificity	Detected in many			Not detected	Not detected			Not detected	Not detected			Low region specificity	Detected in many			Low region specificity	Detected in many			HPA010694	Approved
SIX3	HPE2	ENSG00000138083	SIX homeobox 3	O95343	2	44941898-44946077	Disease related genes, Predicted intracellular proteins, Transcription factors	Transcription, Transcription regulation	Developmental protein, DNA-binding, Repressor	Disease mutation, Holoprosencephaly	Evidence at protein level	Evidence at transcript level	Evidence at protein level	Evidence at protein level	Evidence at protein level	Group enriched	Detected in some	9	brain: 40.2;parathyroid gland: 32.1;pituitary gland: 30.9;retina: 66.5	Cell line enhanced	Detected in some		HAP1: 6.8;SCLC-21H: 36.7;SH-SY5Y: 14.7	Low cancer specificity	Detected in many			Region enriched	Detected in many	6	basal ganglia: 40.2	Low cell type specificity	Detected in many			Low lineage specificity	Detected in all			Low region specificity	Detected in many			Region enhanced	Detected in many		basal ganglia: 38.7	HPA067988
C2orf73	FLJ40298	ENSG00000177994	Chromosome 2 open reading frame 73	Q8N5S3	2	54330034-54383742	Predicted intracellular proteins				Evidence at protein level	Evidence at transcript level	Evidence at transcript level	Evidence at protein level	Evidence at protein level	Tissue enhanced	Detected in some		brain: 11.8;pituitary gland: 11.9;testis: 39.2	Cell line enhanced	Detected in some		ASC TERT1: 2.5;BJ hTERT+: 1.6;CAPAN-2: 1.6;HSkMC: 1.7;RPTEC TERT1: 2.6	Not detected	Not detected			Low region specificity	Detected in many			Cell type enhanced	Detected in single		memory B-cell: 1.1	Lineage enhanced	Detected in single		B-cells: 1.1	Not detected	Not detected			Low region specificity	Detected in all			HPA055221, HPA059596	Uncertain
FANCL	FAAP43, FLJ10335, PHF9, Pog	ENSG00000115392	Fanconi anemia complementation group L	Q9NW38	2	58159243-58241372	Disease related genes, Enzymes, Potential drug targets, Predicted intracellular proteins	DNA damage, DNA repair, Ubl conjugation pathway	Transferase	Fanconi anemia	Evidence at protein level	Evidence at protein level	Evidence at protein level	Evidence at protein level	Evidence at protein level	Tissue enhanced	Detected in all		pituitary gland: 62.5	Low cell line specificity	Detected in all			Low cancer specificity	Detected in all			Low region specificity	Detected in all			Low cell type specificity	Detected in all			Low lineage specificity	Detected in all			Low region specificity	Detected in all			Low region specificity	Detected in all			CAB033842, HPA036685, HPA036686	Supported
M1AP	C2orf65, D6Mm5e, SPATA37	ENSG00000159374	Meiosis 1 associated protein	Q8TC57	2	74557883-74648338	Predicted intracellular proteins	Differentiation, Spermatogenesis			Evidence at protein level	Evidence at transcript level	Evidence at protein level	Evidence at protein level	Evidence at protein level	Tissue enhanced	Detected in many		pituitary gland: 8.8;testis: 13.2	Group enriched	Detected in some	9	NTERA-2: 5.9;RT4: 5.4	Low cancer specificity	Detected in many			Low region specificity	Detected in many			Cell type enhanced	Detected in single		classical monocyte: 1.0	Low lineage specificity	Detected in single			Not detected	Not detected			Low region specificity	Detected in many			HPA045420, HPA059302	Uncertain
DNAH6	Dnahc6, DNHL1, FLJ37357, HL-2	ENSG00000115423	Dynein axonemal heavy chain 6	Q9C0G6	2	84516455-84819589	Plasma proteins, Predicted intracellular proteins		Motor protein		Evidence at protein level	Evidence at protein level	Evidence at transcript level	Evidence at protein level	Evidence at protein level	Tissue enhanced	Detected in many		brain: 23.7;fallopian tube: 15.3;pituitary gland: 17.4	Cell line enhanced	Detected in some		AF22: 1.3;CACO-2: 1.5;SK-MEL-30: 2.9;U-266/70: 1.6	Low cancer specificity	Detected in single			Low region specificity	Detected in many			Group enriched	Detected in some	10	naive CD4 T-cell: 3.8;naive CD8 T-cell: 1.2	Lineage enriched	Detected in single	16	T-cells: 3.8	Low region specificity	Detected in many							HPA036391	Enhanced
CNGA3	ACHM2, CCNC1, CCNCa, CNCG3, CNG3	ENSG00000144191	Cyclic nucleotide gated channel alpha 3	Q16281	2	98346155-98398601	Disease related genes, Potential drug targets, Predicted membrane proteins, Transporters, Voltage-gated ion channels	Ion transport, Sensory transduction, Transport, Vision	Ion channel, Ligand-gated ion channel	Disease mutation, Leber congenital amaurosis	Evidence at protein level	Evidence at transcript level	Evidence at protein level	Evidence at protein level	Evidence at protein level	Tissue enriched	Detected in some	5	pituitary gland: 32.0	Cell line enriched	Detected in some	7	U-87 MG: 12.5	Cancer enriched	Detected in some	9	glioma: 7.9	Low region specificity	Detected in many			Not detected	Not detected			Not detected	Not detected			Group enriched	Detected in some	6	basal ganglia: 1.9;hypothalamus: 2.2	Not detected	Not detected			HPA049378, CAB079025	Approved
C2orf15	MGC29762	ENSG00000273045	Chromosome 2 open reading frame 15	Q8WU43	2	99141485-99151487	Predicted intracellular proteins				Evidence at protein level	Evidence at transcript level	Evidence at transcript level	Evidence at protein level	Evidence at protein level	Tissue enhanced	Detected in many		pituitary gland: 22.2	Cell line enhanced	Detected in many		RT4: 10.9;SCLC-21H: 10.9	Low cancer specificity	Detected in many			Low region specificity	Detected in all			Low cell type specificity	Detected in many			Group enriched	Detected in many	4	B-cells: 3.2;NK-cells: 6.5;T-cells: 7.4					Low region specificity	Detected in all
DZIP3	hRUL138, PPP1R66	ENSG00000198919	DAZ interacting zinc finger protein 3	Q86Y13	3	108589682-108694846	Enzymes, Predicted intracellular proteins, Predicted membrane proteins	Ubl conjugation pathway	RNA-binding, Transferase		Evidence at protein level	Evidence at transcript level	Evidence at protein level	Evidence at protein level	Evidence at protein level	Tissue enhanced	Detected in all		pituitary gland: 57.4	Low cell line specificity	Detected in many			Low cancer specificity	Detected in all			Low region specificity	Detected in all			Low cell type specificity	Detected in many			Low lineage specificity	Detected in all			Low region specificity	Detected in all			Low region specificity	Detected in all			HPA035066, HPA049232	Approved
MAATS1	AAT1, AAT1alpha, C3orf15, CaM-IP2, SPATA26	ENSG00000183833	MYCBP associated and testis expressed 1	Q7Z4T9	3	119703022-119767102	Predicted intracellular proteins				Evidence at protein level	Evidence at protein level	Evidence at protein level	Evidence at protein level	Evidence at protein level	Tissue enhanced	Detected in many		pituitary gland: 31.6	Cell line enhanced	Detected in some		AF22: 3.3;RPTEC TERT1: 4.7;SCLC-21H: 6.9;SH-SY5Y: 4.9;T-47d: 3.6;U-87 MG: 3.7	Low cancer specificity	Detected in many			Low region specificity	Detected in all			Not detected	Not detected			Not detected	Not detected			Low region specificity	Detected in many			Low region specificity	Detected in all			HPA074084	Enhanced
COL6A6		ENSG00000206384	Collagen type VI alpha 6 chain	A6NMZ7	3	130560334-130678155	Predicted intracellular proteins, Predicted secreted proteins	Cell adhesion			Evidence at protein level	Evidence at transcript level	Evidence at protein level	Evidence at protein level		Tissue enhanced	Detected in some		heart muscle: 5.6;lung: 11.1;pituitary gland: 5.7	Cell line enhanced	Detected in some		HEL: 1.1;SH-SY5Y: 1.9	Cancer enhanced	Detected in some		testis cancer: 1.0					Not detected	Not detected			Not detected	Not detected			Not detected	Not detected			Not detected	Not detected			HPA045239	Uncertain
GPR149	IEDA, PGR10, R35	ENSG00000174948	G protein-coupled receptor 149	Q86SP6	3	154337672-154429715	G-protein coupled receptors, Predicted membrane proteins		G-protein coupled receptor, Receptor, Transducer		Evidence at transcript level	Evidence at transcript level	Evidence at transcript level	Evidence at transcript level		Group enriched	Detected in some	11	brain: 23.5;pituitary gland: 6.5;seminal vesicle: 8.7	Cell line enhanced	Detected in single		SCLC-21H: 2.1	Not detected	Not detected			Group enriched	Detected in many	7	basal ganglia: 23.5;pons and medulla: 6.5	Not detected	Not detected			Not detected	Not detected			Region enhanced	Detected in many		basal ganglia: 15.0	Low region specificity	Detected in all			HPA018020	Uncertain
VEPH1	FLJ12604, KIAA1692	ENSG00000197415	Ventricular zone expressed PH domain containing 1	Q14D04	3	157259742-157533619	Predicted intracellular proteins				Evidence at protein level	Evidence at transcript level	Evidence at protein level	Evidence at protein level	Evidence at protein level	Tissue enhanced	Detected in many		lung: 38.1;pituitary gland: 70.3	Cell line enhanced	Detected in many		BJ hTERT+: 24.3;HUVEC TERT2: 64.8;TIME: 38.5	Low cancer specificity	Detected in many			Group enriched	Detected in some	5	cerebellum: 2.2;pons and medulla: 5.5	Cell type enhanced	Detected in single		neutrophil: 1.5	Low lineage specificity	Detected in single			Not detected	Not detected			Low region specificity	Detected in many			HPA026645	Uncertain
IFT80	KIAA1374, WDR56	ENSG00000068885	Intraflagellar transport 80	Q9P2H3	3	160256986-160399880	Disease related genes, Predicted intracellular proteins			Ciliopathy, Disease mutation	Evidence at protein level	Evidence at transcript level	Evidence at protein level	Evidence at protein level	Evidence at protein level	Tissue enhanced	Detected in all		pituitary gland: 52.0	Low cell line specificity	Detected in all			Low cancer specificity	Detected in all			Low region specificity	Detected in all			Low cell type specificity	Detected in many			Low lineage specificity	Detected in all							Low region specificity	Detected in all			HPA035868	Uncertain
SLC7A14	KIAA1613, PPP1R142	ENSG00000013293	Solute carrier family 7 member 14	Q8TBB6	3	170459584-170586074	Disease related genes, Potential drug targets, Predicted membrane proteins, Transporters	Amino-acid transport, Transport		Retinitis pigmentosa	Evidence at protein level	Evidence at transcript level	Evidence at transcript level	Evidence at protein level	Evidence at protein level	Group enriched	Detected in many	4	brain: 33.4;pituitary gland: 14.5	Cell line enhanced	Detected in some		LHCN-M2: 7.0;SCLC-21H: 7.0	Group enriched	Detected in some	11	glioma: 0.8;pancreatic cancer: 0.6	Low region specificity	Detected in all			Low cell type specificity	Detected in some			Low lineage specificity	Detected in many			Low region specificity	Detected in all			Low region specificity	Detected in all			HPA045929	Approved
GHSR		ENSG00000121853	Growth hormone secretagogue receptor	Q92847	3	172445133-172448456	Disease related genes, G-protein coupled receptors, Potential drug targets, Predicted membrane proteins, Transporters		G-protein coupled receptor, Receptor, Transducer	Disease mutation, Dwarfism	Evidence at protein level	Evidence at transcript level	Evidence at protein level	Evidence at protein level		Tissue enhanced	Detected in some		adrenal gland: 2.4;blood: 2.4;pituitary gland: 7.4	Cell line enriched	Detected in single	4	HMC-1: 1.7	Not detected	Not detected							Cell type enriched	Detected in single	25	NK-cell: 2.4	Lineage enriched	Detected in single	25	NK-cells: 2.4	Region enhanced	Detected in some		hypothalamus: 3.8	Low region specificity	Detected in all
AC117457.1		ENSG00000275163			3	178419123-178843300	Predicted membrane proteins				Evidence at transcript level	Evidence at transcript level				Group enriched	Detected in some	4	brain: 11.1;epididymis: 11.8;fallopian tube: 12.2;kidney: 5.2;pituitary gland: 19.9	Cell line enriched	Detected in single	14	HSkMC: 5.6	Not detected	Not detected							Not detected	Not detected			Not detected	Not detected
CAMK2N2	CaM-KIIN	ENSG00000163888	Calcium/calmodulin dependent protein kinase II inhibitor 2	Q96S95	3	184259213-184261463	Predicted intracellular proteins		Protein kinase inhibitor		Evidence at protein level	Evidence at protein level	Evidence at transcript level	Evidence at protein level	Evidence at protein level	Group enriched	Detected in many	12	adrenal gland: 14.2;brain: 38.3;pancreas: 37.0;pituitary gland: 12.5	Cell line enhanced	Detected in many		REH: 18.7;SCLC-21H: 19.6;U-138 MG: 20.4	Low cancer specificity	Detected in many			Low region specificity	Detected in all			Not detected	Not detected			Not detected	Not detected			Low region specificity	Detected in all			Low region specificity	Detected in all			HPA050835, HPA075200	Approved
ECE2	KIAA0604, MGC2408	ENSG00000145194	Endothelin converting enzyme 2	O60344	3	184276011-184293031	Predicted membrane proteins		Hydrolase, Metalloprotease, Methyltransferase, Multifunctional enzyme, Protease, Transferase		Evidence at transcript level	Evidence at transcript level				Group enriched	Detected in some	12	adrenal gland: 14.4;brain: 25.1;pancreas: 29.0;pituitary gland: 7.6	Cell line enriched	Detected in some	8	REH: 13.9	Low cancer specificity	Detected in all			Low region specificity	Detected in all			Not detected	Not detected			Not detected	Not detected											HPA043346	Uncertain
KCNH8	elk3, Kv12.1	ENSG00000183960	Potassium voltage-gated channel subfamily H member 8	Q96L42	3	19148454-19535646	Predicted membrane proteins, Voltage-gated ion channels	Ion transport, Potassium transport, Transport	Ion channel, Potassium channel, Voltage-gated channel		Evidence at protein level	Evidence at protein level	Evidence at transcript level	Evidence at transcript level		Tissue enhanced	Detected in many		brain: 31.3;pituitary gland: 16.1	Cell line enriched	Detected in some	4	SH-SY5Y: 9.5	Low cancer specificity	Detected in many			Low region specificity	Detected in all			Cell type enhanced	Detected in some		memory B-cell: 2.1;naive B-cell: 4.5	Lineage enriched	Detected in single	5	B-cells: 4.5	Not detected	Not detected			Low region specificity	Detected in many			HPA016586, HPA077537, HPA077773	Approved
CELSR3	ADGRC3, CDHF11, EGFL1, FMI1, HFMI1, MEGF2	ENSG00000008300	Cadherin EGF LAG seven-pass G-type receptor 3	Q9NYQ7	3	48636469-48662915	G-protein coupled receptors, Plasma proteins, Predicted membrane proteins		Developmental protein, G-protein coupled receptor, Receptor, Transducer		Evidence at protein level	Evidence at transcript level	Evidence at protein level	Evidence at protein level	Evidence at protein level	Tissue enhanced	Detected in many		brain: 19.7;pituitary gland: 11.2	Cell line enhanced	Detected in many		HDLM-2: 12.9;SH-SY5Y: 14.7;SiHa: 12.9	Low cancer specificity	Detected in many			Low region specificity	Detected in all			Cell type enhanced	Detected in some		naive CD8 T-cell: 1.5	Lineage enriched	Detected in single	4	T-cells: 1.5	Low region specificity	Detected in all			Low region specificity	Detected in all			HPA062866	Approved
POU1F1	GHF-1, PIT1, POU1F1a	ENSG00000064835	POU class 1 homeobox 1	P28069	3	87259404-87276587	Disease related genes, Predicted intracellular proteins, Transcription factors	Transcription, Transcription regulation	Activator, DNA-binding	Disease mutation, Dwarfism	Evidence at protein level	Evidence at protein level	Evidence at protein level	Evidence at protein level	Evidence at protein level	Tissue enriched	Detected in some	49	pituitary gland: 138.8	Cell line enhanced	Detected in some		A549: 1.8;SiHa: 1.1;U-87 MG: 1.3	Not detected	Not detected			Not detected	Not detected			Not detected	Not detected			Not detected	Not detected			Not detected	Not detected			Low region specificity	Detected in single			HPA041646, HPA050624	Enhanced
LHFPL4		ENSG00000156959	LHFPL tetraspan subfamily member 4	Q7Z7J7	3	9498361-9553802	Predicted membrane proteins				Evidence at protein level	Evidence at transcript level	Evidence at transcript level	Evidence at protein level	Evidence at protein level	Tissue enhanced	Detected in some		brain: 29.1;pituitary gland: 9.0	Cell line enhanced	Detected in some		NTERA-2: 4.6;SCLC-21H: 10.7;SH-SY5Y: 13.4;U-266/84: 11.2;WM-115: 4.1	Group enriched	Detected in some	13	glioma: 6.8;pancreatic cancer: 1.3;testis cancer: 5.5	Low region specificity	Detected in all			Cell type enhanced	Detected in single		plasmacytoid DC: 1.2	Low lineage specificity	Detected in single			Low region specificity	Detected in all			Low region specificity	Detected in all			HPA041421	Uncertain
PRRT3	FLJ33674	ENSG00000163704	Proline rich transmembrane protein 3	Q5FWE3	3	9945542-9952394	Predicted intracellular proteins, Predicted membrane proteins				Evidence at protein level	Evidence at protein level	Evidence at protein level	Evidence at protein level	Evidence at protein level	Group enriched	Detected in many	4	brain: 26.0;fallopian tube: 10.8;parathyroid gland: 24.7;pituitary gland: 6.9	Cell line enhanced	Detected in many		ASC diff: 12.5;MCF7: 15.8;SK-BR-3: 23.8	Low cancer specificity	Detected in many			Low region specificity	Detected in all			Low cell type specificity	Detected in many			Low lineage specificity	Detected in many			Low region specificity	Detected in all			Low region specificity	Detected in all			HPA035127, HPA035128, HPA069859	Approved
CXXC4	IDAX	ENSG00000168772	CXXC finger protein 4		4	104468312-104494901	Predicted intracellular proteins				Evidence at transcript level	Evidence at transcript level				Tissue enhanced	Detected in many		brain: 19.4;pituitary gland: 17.2	Cell line enhanced	Detected in some		AF22: 7.1;AN3-CA: 9.8;Karpas-707: 9.1;RPMI-8226: 5.3;SCLC-21H: 12.3;U-266/70: 10.0	Low cancer specificity	Detected in many			Low region specificity	Detected in all			Cell type enhanced	Detected in some		gdT-cell: 1.9;memory CD8 T-cell: 1.6	Lineage enriched	Detected in single	20	T-cells: 1.9	Low region specificity	Detected in all			Low region specificity	Detected in all			HPA036600, HPA036925	Uncertain
ARHGEF38	FLJ20184	ENSG00000236699	Rho guanine nucleotide exchange factor 38	Q9NXL2	4	105552620-105708093	Predicted intracellular proteins		Guanine-nucleotide releasing factor		Evidence at protein level	Evidence at transcript level	Evidence at transcript level	Evidence at protein level	Evidence at protein level	Tissue enhanced	Detected in many		pituitary gland: 35.5	Group enriched	Detected in some	8	RPTEC TERT1: 16.0;SK-BR-3: 8.9;T-47d: 9.1	Cancer enhanced	Detected in many		prostate cancer: 5.9	Not detected	Not detected			Not detected	Not detected			Not detected	Not detected							Low region specificity	Detected in all			HPA036510, HPA045484	Uncertain
RNF212	FLJ38841, LOC285498	ENSG00000178222	Ring finger protein 212	Q495C1	4	1056250-1113562	Predicted intracellular proteins	Meiosis, Ubl conjugation pathway	Transferase		Evidence at transcript level	Evidence at transcript level	Evidence at transcript level	Evidence at transcript level		Tissue enhanced	Detected in many		pituitary gland: 18.1	Group enriched	Detected in some	4	A-431: 8.6;HeLa: 26.3;SiHa: 15.7	Low cancer specificity	Detected in many			Low region specificity	Detected in all			Low cell type specificity	Detected in many			Low lineage specificity	Detected in many											HPA057527	Uncertain
COL25A1		ENSG00000188517	Collagen type XXV alpha 1 chain	Q9BXS0	4	108808725-109302752	Disease related genes, Predicted intracellular proteins, Predicted membrane proteins		Heparin-binding	Disease mutation	Evidence at protein level	Evidence at transcript level	Evidence at protein level	Evidence at protein level	Evidence at protein level	Tissue enhanced	Detected in many		pituitary gland: 17.4;retina: 22.1;testis: 23.6	Cell line enriched	Detected in some	8	HeLa: 30.8	Low cancer specificity	Detected in some			Low region specificity	Detected in many			Not detected	Not detected			Not detected	Not detected			Low region specificity	Detected in many							HPA029107
NDST3	HSST3	ENSG00000164100	N-deacetylase and N-sulfotransferase 3	O95803	4	118033618-118258648	Enzymes, Predicted intracellular proteins		Hydrolase, Multifunctional enzyme, Transferase		Evidence at transcript level	Evidence at transcript level	Evidence at transcript level	Evidence at transcript level		Tissue enhanced	Detected in some		brain: 22.2;lymphoid tissue: 6.8;pituitary gland: 7.6	Cell line enriched	Detected in single	19	MOLT-4: 18.7	Not detected	Not detected			Group enriched	Detected in many	5	basal ganglia: 17.0;cerebellum: 22.2;cerebral cortex: 5.7	Cell type enhanced	Detected in some		neutrophil: 1.3	Low lineage specificity	Detected in single			Low region specificity	Detected in many			Low region specificity	Detected in all			HPA056189	Uncertain
TRPC3		ENSG00000138741	Transient receptor potential cation channel subfamily C member 3	Q13507	4	121879027-121951754	Disease related genes, Potential drug targets, Predicted intracellular proteins, Predicted membrane proteins, Transporters, Voltage-gated ion channels	Calcium transport, Ion transport, Transport	Calcium channel, Ion channel	Disease mutation, Neurodegeneration, Spinocerebellar ataxia	Evidence at protein level	Evidence at transcript level	Evidence at protein level	Evidence at protein level		Tissue enhanced	Detected in many		brain: 9.3;pituitary gland: 12.0;smooth muscle: 9.4	Cell line enhanced	Detected in some		HEK 293: 3.7;HEL: 5.5;Karpas-707: 5.8;U-2 OS: 3.7;U-251 MG: 3.3	Not detected	Not detected			Low region specificity	Detected in all			Cell type enriched	Detected in single	9	MAIT T-cell: 1.7	Lineage enriched	Detected in single	18	T-cells: 1.7	Low region specificity	Detected in all			Low region specificity	Detected in many
NKX1-1	HSPX153, SAX2	ENSG00000235608	NK1 homeobox 1	Q15270	4	1402932-1406331	Predicted intracellular proteins, Transcription factors		DNA-binding		Evidence at transcript level	Evidence at transcript level	Evidence at transcript level	Evidence at transcript level		Group enriched	Detected in some	19	pituitary gland: 1.0;testis: 2.7	Not detected	Not detected			Not detected	Not detected							Not detected	Not detected			Not detected	Not detected			Not detected	Not detected			Region enriched	Detected in single	7	pons and medulla: 0.2	HPA029367	Uncertain
CLGN		ENSG00000153132	Calmegin	O14967	4	140388455-140427968	Predicted intracellular proteins, Predicted membrane proteins		Chaperone		Evidence at protein level	Evidence at protein level	Evidence at protein level	Evidence at protein level	Evidence at protein level	Tissue enhanced	Detected in many		heart muscle: 40.3;pituitary gland: 23.6;testis: 52.6	Cell line enhanced	Detected in many		MOLT-4: 18.4;U-251 MG: 29.2	Cancer enhanced	Detected in many		prostate cancer: 19.1	Low region specificity	Detected in many			Cell type enhanced	Detected in some		basophil: 3.4	Low lineage specificity	Detected in many			Low region specificity	Detected in all			Low region specificity	Detected in all			CAB020709, HPA048761, HPA058627	Enhanced
TIGD4		ENSG00000169989	Tigger transposable element derived 4	Q8IY51	4	152769354-152779764	Predicted intracellular proteins		DNA-binding		Evidence at protein level	Evidence at transcript level	Evidence at transcript level	Evidence at protein level	Evidence at protein level	Tissue enhanced	Detected in many		pituitary gland: 14.1;testis: 11.8	Cell line enhanced	Detected in some		Karpas-707: 4.5;U-266/70: 6.6;U-266/84: 12.9	Low cancer specificity	Detected in some			Low region specificity	Detected in all			Cell type enhanced	Detected in some		NK-cell: 2.1	Low lineage specificity	Detected in many			Not detected	Not detected			Low region specificity	Detected in all			HPA035649	Approved
GLRA3		ENSG00000145451	Glycine receptor alpha 3	O75311	4	174636914-174829314	FDA approved drug targets, Predicted membrane proteins, Transporters	Ion transport, Transport	Chloride channel, Ion channel, Ligand-gated ion channel, Receptor	FDA approved drug targets	Evidence at protein level	Evidence at transcript level	Evidence at protein level	Evidence at protein level		Group enriched	Detected in some	4	brain: 15.2;breast: 6.1;pituitary gland: 12.5	Group enriched	Detected in some	5	HEL: 2.6;Karpas-707: 6.2;U-698: 2.2	Cancer enhanced	Detected in single		breast cancer: 1.2	Low region specificity	Detected in many			Cell type enhanced	Detected in some		memory B-cell: 2.7	Low lineage specificity	Detected in many			Low region specificity	Detected in many			Low region specificity	Detected in many
WDR17		ENSG00000150627	WD repeat domain 17	Q8IZU2	4	176065834-176182818	Predicted intracellular proteins, Predicted membrane proteins				Evidence at protein level	Evidence at transcript level	Evidence at transcript level	Evidence at protein level	Evidence at protein level	Tissue enhanced	Detected in many		brain: 23.9;parathyroid gland: 19.0;pituitary gland: 22.5	Cell line enhanced	Detected in many		AF22: 8.9;SCLC-21H: 10.3;SH-SY5Y: 7.4	Low cancer specificity	Detected in some			Low region specificity	Detected in all			Low cell type specificity	Detected in some			Low lineage specificity	Detected in many			Low region specificity	Detected in many			Low region specificity	Detected in all			HPA042766, HPA054501	Approved
WDR19	DYF-2, FLJ23127, IFT144, KIAA1638, NPHP13, ORF26, Oseg6, Pwdmp	ENSG00000157796	WD repeat domain 19	Q8NEZ3	4	39182404-39285810	Disease related genes, Predicted intracellular proteins	Cilium biogenesis/degradation		Ciliopathy, Disease mutation, Ectodermal dysplasia, Leber congenital amaurosis, Nephronophthisis, Senior-Loken syndrome	Evidence at protein level	Evidence at protein level	Evidence at protein level	Evidence at protein level	Evidence at protein level	Tissue enhanced	Detected in all		pituitary gland: 41.1	Cell line enhanced	Detected in many		ASC diff: 25.2;ASC TERT1: 28.3	Low cancer specificity	Detected in all			Low region specificity	Detected in all			Low cell type specificity	Detected in many			Low lineage specificity	Detected in all			Low region specificity	Detected in all			Low region specificity	Detected in all			HPA039616, HPA058847	Approved
CHRNA9	NACHRA9	ENSG00000174343	Cholinergic receptor nicotinic alpha 9 subunit	Q9UGM1	4	40335329-40355217	Predicted membrane proteins	Calcium transport, Ion transport, Transport	Calcium channel, Ion channel, Ligand-gated ion channel, Receptor		Evidence at protein level	Evidence at transcript level	Evidence at protein level	Evidence at protein level	Evidence at protein level	Tissue enhanced	Detected in some		brain: 3.3;fallopian tube: 3.9;pituitary gland: 4.6;salivary gland: 2.7;skin 1: 2.7	Cell line enriched	Detected in some	8	U-87 MG: 18.8	Cancer enhanced	Detected in some		glioma: 3.5	Region enhanced	Detected in some		pons and medulla: 2.6	Cell type enhanced	Detected in some		naive CD4 T-cell: 1.5;naive CD8 T-cell: 1.2	Lineage enriched	Detected in single	4	T-cells: 1.5	Region enriched	Detected in single	6	basal ganglia: 1.0	Low region specificity	Detected in many
NSG1	D4S234E, NEEP21, P21	ENSG00000168824	Neuronal vesicle trafficking associated 1	P42857	4	4348140-4419058	Predicted membrane proteins				Evidence at protein level	Evidence at transcript level	Evidence at protein level	Evidence at protein level	Evidence at protein level	Tissue enhanced	Detected in many		brain: 44.8;pituitary gland: 49.1;skin 1: 70.0	Cell line enhanced	Detected in some		HAP1: 22.9;SCLC-21H: 46.6;SH-SY5Y: 22.7;SK-MEL-30: 21.8;TIME: 55.1;U-698: 19.8	Cancer enhanced	Detected in many		melanoma: 61.4	Low region specificity	Detected in all			Cell type enhanced	Detected in many		MAIT T-cell: 25.5	Lineage enriched	Detected in single	58	T-cells: 25.5	Low region specificity	Detected in all			Low region specificity	Detected in all
GABRB1		ENSG00000163288	Gamma-aminobutyric acid type A receptor beta1 subunit	P18505	4	46993723-47426444	Disease related genes, FDA approved drug targets, Predicted intracellular proteins, Predicted membrane proteins	Ion transport, Transport	Chloride channel, Ion channel, Ligand-gated ion channel, Receptor	Disease mutation, Epilepsy, FDA approved drug targets	Evidence at protein level	Evidence at transcript level	Evidence at protein level	Evidence at protein level	Evidence at protein level	Group enriched	Detected in many	4	brain: 34.5;pituitary gland: 14.7	Cell line enhanced	Detected in some		CACO-2: 2.3;REH: 4.1;SCLC-21H: 1.1;U-87 MG: 6.7	Cancer enhanced	Detected in single		glioma: 0.7	Low region specificity	Detected in all			Not detected	Not detected			Not detected	Not detected			Low region specificity	Detected in all			Low region specificity	Detected in all			HPA051297	Uncertain
CRMP1	DPYSL1, DRP-1	ENSG00000072832	Collapsin response mediator protein 1	Q14194	4	5748084-5893058	Predicted intracellular proteins				Evidence at protein level	Evidence at protein level	Evidence at protein level	Evidence at protein level	Evidence at protein level	Tissue enhanced	Detected in many		brain: 63.1;pituitary gland: 23.0	Cell line enhanced	Detected in some		AF22: 20.4;HAP1: 29.2;NTERA-2: 21.2;REH: 55.5;RH-30: 32.7;SCLC-21H: 42.4;SH-SY5Y: 26.8	Cancer enhanced	Detected in all		glioma: 37.7	Low region specificity	Detected in all			Cell type enriched	Detected in single	25	naive B-cell: 2.5	Lineage enriched	Detected in single	25	B-cells: 2.5	Low region specificity	Detected in all			Low region specificity	Detected in all			HPA035640, CAB037313	Approved
GNRHR	GRHR, LHRHR	ENSG00000109163	Gonadotropin releasing hormone receptor	P30968	4	67739328-67754360	Disease related genes, FDA approved drug targets, G-protein coupled receptors, Predicted membrane proteins, Transporters		G-protein coupled receptor, Receptor, Transducer	Disease mutation, FDA approved drug targets, Hypogonadotropic hypogonadism	Evidence at protein level	Evidence at protein level	Evidence at protein level	Evidence at protein level		Tissue enriched	Detected in some	14	pituitary gland: 56.6	Cell line enhanced	Detected in some		K-562: 3.0	Not detected	Not detected			Not detected	Not detected			Cell type enhanced	Detected in single		naive B-cell: 1.3	Low lineage specificity	Detected in single			Not detected	Not detected							HPA013424	Enhanced
UGT2A1		ENSG00000173610	UDP glucuronosyltransferase family 2 member A1 complex locus	Q9Y4X1	4	69588417-69653249	Enzymes, Predicted intracellular proteins, Predicted membrane proteins	Olfaction, Sensory transduction	Glycosyltransferase, Transferase		Evidence at protein level	Evidence at transcript level	Evidence at protein level	Evidence at protein level	Evidence at protein level	Group enriched	Detected in some	6	kidney: 10.6;liver: 14.5;pituitary gland: 21.2	Cell line enhanced	Detected in some		ASC diff: 3.1;HUVEC TERT2: 1.9;U-266/70: 3.5	Cancer enhanced	Detected in some		liver cancer: 0.7	Region enriched	Detected in single	17	pons and medulla: 1.7	Cell type enhanced	Detected in some		neutrophil: 2.0	Low lineage specificity	Detected in single											HPA017261, HPA045108	Uncertain
UGT2A2		ENSG00000271271	UDP glucuronosyltransferase family 2 member A2	Q9Y4X1	4	69589309-69639642	Enzymes, Predicted membrane proteins	Olfaction, Sensory transduction	Glycosyltransferase, Transferase		Evidence at protein level	Evidence at transcript level	Evidence at protein level	Evidence at protein level	Evidence at protein level	Group enriched	Detected in some	14	cervix, uterine: 1.6;kidney: 2.6;liver: 5.4;pituitary gland: 3.8;skin 1: 1.8	Cell line enhanced	Detected in single		U-266/70: 2.5	Not detected	Not detected							Not detected	Not detected			Not detected	Not detected			Not detected	Not detected							HPA045108	Uncertain
DMP1		ENSG00000152592	Dentin matrix acidic phosphoprotein 1	Q13316	4	87650307-87664361	Disease related genes, Predicted secreted proteins	Biomineralization			Evidence at protein level	Evidence at protein level	Evidence at protein level	Evidence at protein level	Evidence at protein level	Tissue enhanced	Detected in some		pituitary gland: 2.9;testis: 3.6	Group enriched	Detected in some	5	RH-30: 1.4;U-266/70: 4.8	Not detected	Not detected			Not detected	Not detected			Not detected	Not detected			Not detected	Not detected			Low region specificity	Detected in many			Low region specificity	Detected in all			HPA037465	Approved
IBSP	BSP, BSP-II, SP-II	ENSG00000029559	Integrin binding sialoprotein	P21815	4	87799581-87812435	Cancer-related genes, Predicted secreted proteins	Biomineralization, Cell adhesion		Cancer-related genes	Evidence at protein level	Evidence at transcript level	Evidence at protein level	Evidence at protein level		Tissue enhanced	Detected in some		brain: 4.5;cervix, uterine: 4.0;pituitary gland: 6.2	Cell line enriched	Detected in some	6	U-138 MG: 12.6	Cancer enhanced	Detected in many		glioma: 12.2	Low region specificity	Detected in many			Not detected	Not detected			Not detected	Not detected			Region enhanced	Detected in single		basal ganglia: 0.9	Not detected	Not detected
AC098582.1		ENSG00000285385			4	88523810-88649847	Predicted intracellular proteins				Evidence at transcript level	Evidence at transcript level				Tissue enhanced	Detected in many		pituitary gland: 8.8	Cell line enhanced	Detected in some		hTERT-HME1: 4.4;RPTEC TERT1: 3.4									Cell type enhanced	Detected in some		naive CD4 T-cell: 2.8	Low lineage specificity	Detected in single
STPG2	C4orf37, MGC46496	ENSG00000163116	Sperm tail PG-rich repeat containing 2	Q8N412	4	97184093-98143240	Predicted intracellular proteins				Evidence at transcript level	Evidence at transcript level	Evidence at transcript level	Evidence at transcript level		Tissue enhanced	Detected in many		pituitary gland: 17.0;testis: 11.1	Cell line enhanced	Detected in some		HEK 293: 1.9;U-266/70: 2.3	Not detected	Not detected			Low region specificity	Detected in all			Cell type enhanced	Detected in some		naive B-cell: 1.1;plasmacytoid DC: 1.3	Low lineage specificity	Detected in many							Low region specificity	Detected in all
TMEM232	FLJ43080	ENSG00000186952	Transmembrane protein 232	C9JQI7	5	110289233-110738956	Predicted intracellular proteins, Predicted membrane proteins				Evidence at transcript level	Evidence at transcript level	Evidence at transcript level	Evidence at transcript level		Tissue enhanced	Detected in many		fallopian tube: 21.8;pituitary gland: 19.8;testis: 23.7	Cell line enhanced	Detected in some		U-266/70: 6.6	Not detected	Not detected			Low region specificity	Detected in all			Cell type enhanced	Detected in single		memory B-cell: 1.1	Low lineage specificity	Detected in single			Low region specificity	Detected in many			Low region specificity	Detected in all			HPA049386	Uncertain
TRPC7		ENSG00000069018	Transient receptor potential cation channel subfamily C member 7	Q9HCX4	5	136213320-136365545	Predicted membrane proteins, Voltage-gated ion channels	Calcium transport, Ion transport, Transport	Calcium channel, Ion channel		Evidence at protein level	Evidence at transcript level	Evidence at protein level	Evidence at protein level		Tissue enhanced	Detected in some		adrenal gland: 2.2;brain: 1.6;intestine: 1.3;kidney: 1.5;pituitary gland: 2.2;testis: 2.4	Cell line enhanced	Detected in some		EFO-21: 1.7;SCLC-21H: 1.0	Not detected	Not detected							Not detected	Not detected			Not detected	Not detected			Low region specificity	Detected in many			Low region specificity	Detected in some			CAB022592, HPA031126	Uncertain
PCDHA3	PCDH-ALPHA3	ENSG00000255408	Protocadherin alpha 3	Q9Y5H8	5	140801028-141012344	Predicted membrane proteins	Cell adhesion			Evidence at transcript level	Evidence at transcript level	Evidence at transcript level	Evidence at transcript level		Tissue enhanced	Detected in many		brain: 10.3;pituitary gland: 9.9	Cell line enhanced	Detected in some		A549: 2.7;AF22: 2.3;SH-SY5Y: 2.3;T-47d: 14.0;WM-115: 3.5	Not detected	Not detected			Low region specificity	Detected in all			Not detected	Not detected			Not detected	Not detected
PCDHA6	CNR2, CNRS2, CRNR2, PCDH-ALPHA6	ENSG00000081842	Protocadherin alpha 6	Q9UN73	5	140827958-141012344	Predicted intracellular proteins, Predicted membrane proteins	Cell adhesion			Evidence at protein level	Evidence at protein level	Evidence at transcript level	Evidence at protein level	Evidence at protein level	Tissue enhanced	Detected in many		brain: 10.7;pituitary gland: 11.2	Cell line enhanced	Detected in some		AF22: 2.9;EFO-21: 12.4;U-2 OS: 5.2;WM-115: 7.4	Not detected	Not detected			Low region specificity	Detected in all			Not detected	Not detected			Not detected	Not detected											HPA059326, HPA078110	Enhanced
PCDHB3	PCDH-BETA3	ENSG00000113205	Protocadherin beta 3	Q9Y5E6	5	141100473-141103827	Predicted intracellular proteins, Predicted membrane proteins	Cell adhesion			Evidence at protein level	Evidence at protein level	Evidence at transcript level	Evidence at protein level	Evidence at protein level	Tissue enhanced	Detected in many		pituitary gland: 17.3	Cell line enhanced	Detected in some		EFO-21: 12.1;HAP1: 3.7;SH-SY5Y: 16.2;U-138 MG: 5.7	Low cancer specificity	Detected in many			Low region specificity	Detected in all			Not detected	Not detected			Not detected	Not detected			Low region specificity	Detected in all							HPA050296	Uncertain
PCDHB16	KIAA1621, ME1, PCDH-BETA16, PCDH3X, PCDHB8a	ENSG00000272674	Protocadherin beta 16	Q9NRJ7	5	141181399-141186399	Predicted intracellular proteins, Predicted membrane proteins	Cell adhesion			Evidence at protein level	Evidence at transcript level	Evidence at protein level	Evidence at protein level	Evidence at protein level	Tissue enhanced	Detected in many		pituitary gland: 17.5	Cell line enhanced	Detected in some		AN3-CA: 11.9;T-47d: 6.6;U-138 MG: 26.3;U-2197: 7.0	Low cancer specificity	Detected in many							Low cell type specificity	Detected in some			Low lineage specificity	Detected in many											HPA014668
AC244517.6		ENSG00000279068			5	141182409-141188582	Predicted intracellular proteins				Evidence at transcript level	Evidence at transcript level				Tissue enhanced	Detected in many		pituitary gland: 14.9	Cell line enhanced	Detected in some		AN3-CA: 8.1;ASC diff: 4.5;EFO-21: 3.6;RH-30: 5.0;U-138 MG: 10.2;U-2197: 6.7	Not detected	Not detected							Not detected	Not detected			Not detected	Not detected
PCDHGB1	PCDH-GAMMA-B1	ENSG00000254221	Protocadherin gamma subfamily B, 1	Q9Y5G3	5	141350102-141512979	Predicted membrane proteins	Cell adhesion			Evidence at transcript level	Evidence at transcript level	Evidence at transcript level	Evidence at transcript level		Group enriched	Detected in many	6	brain: 32.2;pituitary gland: 13.7	Cell line enhanced	Detected in some		ASC diff: 14.9;ASC TERT1: 7.7;T-47d: 9.6	Low cancer specificity	Detected in some			Low region specificity	Detected in all			Cell type enriched	Detected in single	14	naive CD8 T-cell: 1.3	Lineage enriched	Detected in single	14	T-cells: 1.3	Low region specificity	Detected in all			Low region specificity	Detected in all			HPA008755, HPA010580, HPA076182	Uncertain
HTR4	5-HT4	ENSG00000164270	5-hydroxytryptamine receptor 4	Q13639	5	148451032-148677235	FDA approved drug targets, G-protein coupled receptors, Predicted intracellular proteins, Predicted membrane proteins		G-protein coupled receptor, Receptor, Transducer	FDA approved drug targets	Evidence at protein level	Evidence at protein level	Evidence at protein level	Evidence at protein level		Group enriched	Detected in some	7	brain: 18.1;heart muscle: 7.2;intestine: 14.6;pituitary gland: 5.9	Cell line enriched	Detected in single	5	Karpas-707: 2.6	Not detected	Not detected			Region enhanced	Detected in many		basal ganglia: 18.1	Cell type enriched	Detected in single	8	T-reg: 1.5	Lineage enriched	Detected in single	15	T-cells: 1.5	Low region specificity	Detected in many			Low region specificity	Detected in many			HPA040591	Enhanced
FNDC9	C5orf40, MGC27121	ENSG00000172568	Fibronectin type III domain containing 9	Q8TBE3	5	157341600-157345721	Predicted membrane proteins				Evidence at transcript level	Evidence at transcript level	Evidence at transcript level	Evidence at transcript level		Group enriched	Detected in some	7	adrenal gland: 9.4;brain: 24.0;pituitary gland: 10.0	Cell line enhanced	Detected in some		Daudi: 1.7;HeLa: 1.8;Karpas-707: 3.0;U-266/70: 1.6	Cancer enriched	Detected in single	16	glioma: 0.8	Low region specificity	Detected in many			Low cell type specificity	Detected in some			Low lineage specificity	Detected in single			Group enriched	Detected in many	5	basal ganglia: 21.9;hypothalamus: 28.4	Low region specificity	Detected in all			HPA011115	Uncertain
PROP1		ENSG00000175325	PROP paired-like homeobox 1	O75360	5	177992235-177996242	Disease related genes, Predicted intracellular proteins, Transcription factors		DNA-binding	Disease mutation, Dwarfism	Evidence at protein level	Evidence at protein level	Evidence at protein level	Evidence at protein level		Tissue enriched	Detected in single	8	pituitary gland: 4.7	Not detected	Not detected			Not detected	Not detected							Not detected	Not detected			Not detected	Not detected			Not detected	Not detected			Low region specificity	Detected in all			HPA049839	Enhanced
FAM153C	NY-REN-7-like	ENSG00000204677	Family with sequence similarity 153 member C	Q494X1	5	178006405-178055559	Predicted intracellular proteins				Evidence at protein level	Evidence at transcript level	Evidence at protein level			Group enriched	Detected in many	5	brain: 22.5;pituitary gland: 11.8;testis: 21.9	Cell line enhanced	Detected in some		Daudi: 2.4;Karpas-707: 3.0;MCF7: 2.7;U-2 OS: 3.9	Cancer enhanced	Detected in single		renal cancer: 0.7					Low cell type specificity	Detected in many			Low lineage specificity	Detected in many											HPA042585, HPA046691, HPA052337	Uncertain
CDH12	Br-cadherin, CDHB	ENSG00000154162	Cadherin 12	P55289	5	21750673-22853622	Plasma proteins, Predicted membrane proteins	Cell adhesion			Evidence at protein level	Evidence at transcript level	Evidence at transcript level	Evidence at protein level	Evidence at protein level	Tissue enhanced	Detected in many		brain: 17.7;cervix, uterine: 9.3;pituitary gland: 8.6	Cell line enhanced	Detected in some		HeLa: 1.5;PC-3: 5.1;SCLC-21H: 7.4;U-2 OS: 3.0	Low cancer specificity	Detected in some			Low region specificity	Detected in many			Not detected	Not detected			Not detected	Not detected			Low region specificity	Detected in all			Low region specificity	Detected in all			HPA029325	Uncertain
RXFP3	GPCR135, RLN3R1, RXFPR3, SALPR	ENSG00000182631	Relaxin/insulin like family peptide receptor 3	Q9NSD7	5	33936386-33938237	G-protein coupled receptors, Predicted membrane proteins, Transporters		G-protein coupled receptor, Receptor, Transducer		Evidence at protein level	Evidence at transcript level	Evidence at protein level	Evidence at protein level		Group enriched	Detected in some	5	adrenal gland: 3.1;brain: 1.1;pancreas: 1.7;pituitary gland: 1.1	Cell line enhanced	Detected in single		RPTEC TERT1: 1.1	Not detected	Not detected							Not detected	Not detected			Not detected	Not detected			Low region specificity	Detected in many			Low region specificity	Detected in many			HPA027833	Uncertain
CCDC152	LOC100129792	ENSG00000198865	Coiled-coil domain containing 152	Q4G0S7	5	42756801-42802360	Predicted intracellular proteins				Evidence at protein level	Evidence at transcript level	Evidence at transcript level	Evidence at protein level	Evidence at protein level	Tissue enhanced	Detected in many		liver: 52.8;pituitary gland: 24.3	Cell line enhanced	Detected in some		HeLa: 10.8;U-2 OS: 19.5;U-266/84: 13.0	Low cancer specificity	Detected in many			Low region specificity	Detected in all			Low cell type specificity	Detected in many			Low lineage specificity	Detected in many			Not detected	Not detected			Low region specificity	Detected in many			HPA036240	Approved
NIM1K	MGC42105, NIM1	ENSG00000177453	NIM1 serine/threonine protein kinase	Q8IY84	5	43192071-43280850	Enzymes, Predicted membrane proteins		Kinase, Serine/threonine-protein kinase, Transferase		Evidence at protein level	Evidence at transcript level	Evidence at protein level	Evidence at protein level		Group enriched	Detected in many	5	brain: 23.7;pituitary gland: 9.7	Cell line enhanced	Detected in some		BJ hTERT+ SV40 Large T+ RasG12V: 4.4;HDLM-2: 4.8;PC-3: 5.5;U-87 MG: 6.0	Cancer enriched	Detected in some	11	glioma: 6.2	Low region specificity	Detected in all			Cell type enhanced	Detected in some		T-reg: 3.2	Group enriched	Detected in many	10	dendritic cells: 1.2;T-cells: 3.2	Low region specificity	Detected in all			Low region specificity	Detected in all			HPA007695	Uncertain
RAB3C		ENSG00000152932	RAB3C, member RAS oncogene family	Q96E17	5	58582221-58859394	Predicted intracellular proteins	Protein transport, Transport			Evidence at protein level	Evidence at protein level	Evidence at transcript level	Evidence at protein level	Evidence at protein level	Group enriched	Detected in many	7	adrenal gland: 13.6;brain: 47.4;pituitary gland: 14.1	Cell line enhanced	Detected in some		AF22: 2.4;HEL: 3.4;SCLC-21H: 14.3;SH-SY5Y: 5.2	Low cancer specificity	Detected in some			Low region specificity	Detected in all			Cell type enhanced	Detected in single		eosinophil: 1.6	Low lineage specificity	Detected in single			Low region specificity	Detected in all							HPA003160, HPA048156	Enhanced
ANKRD31	FLJ40191	ENSG00000145700	Ankyrin repeat domain 31	Q8N7Z5	5	75068275-75236878	Predicted intracellular proteins	DNA recombination, Meiosis			Evidence at protein level	Evidence at protein level				Tissue enhanced	Detected in some		pituitary gland: 5.7;testis: 13.2	Cell line enhanced	Detected in some		AN3-CA: 4.5	Not detected	Not detected			Low region specificity	Detected in many			Cell type enhanced	Detected in some		naive CD4 T-cell: 2.1	Lineage enhanced	Detected in single		T-cells: 2.1	Not detected	Not detected							HPA057566	Enhanced
ADGRV1	DKFZp761P0710, FEB4, GPR98, KIAA0686, MASS1, USH2C, VLGR1	ENSG00000164199	Adhesion G protein-coupled receptor V1	Q8WXG9	5	90529344-91164437	Disease related genes, G-protein coupled receptors, Potential drug targets, Predicted intracellular proteins, Predicted membrane proteins, Transporters	Sensory transduction, Vision	G-protein coupled receptor, Hydrolase, Receptor, Transducer	Deafness, Retinitis pigmentosa, Usher syndrome	Evidence at protein level	Evidence at transcript level	Evidence at protein level	Evidence at protein level	Evidence at protein level	Tissue enhanced	Detected in many		adrenal gland: 95.3;pituitary gland: 35.4	Cell line enhanced	Detected in many		AF22: 12.4;HAP1: 18.4;K-562: 7.4;NTERA-2: 9.6;SCLC-21H: 9.0;U-266/70: 10.8	Low cancer specificity	Detected in many			Low region specificity	Detected in all			Low cell type specificity	Detected in many			Low lineage specificity	Detected in all			Low region specificity	Detected in many			Low region specificity	Detected in many			HPA067503	Approved
KIAA0825	C5orf36, DKFZp686F0372, MGC34713	ENSG00000185261	KIAA0825	Q8IV33	5	94152966-94618597	Predicted intracellular proteins				Evidence at protein level	Evidence at transcript level	Evidence at transcript level	Evidence at protein level	Evidence at protein level	Tissue enhanced	Detected in all		pituitary gland: 22.4	Cell line enhanced	Detected in many		HeLa: 13.6	Not detected	Not detected			Low region specificity	Detected in all			Cell type enriched	Detected in single	18	neutrophil: 13.4	Lineage enriched	Detected in single	18	granulocytes: 13.4									HPA038030, HPA038031	Uncertain
RSPH4A	CILD11, dJ412I7.1, FLJ37974, RSHL3, RSPH6B	ENSG00000111834	Radial spoke head 4 homolog A	Q5TD94	6	116616479-116632985	Disease related genes, Predicted intracellular proteins			Ciliopathy, Disease mutation, Kartagener syndrome, Primary ciliary dyskinesia	Evidence at protein level	Evidence at protein level	Evidence at protein level	Evidence at protein level	Evidence at protein level	Tissue enhanced	Detected in many		brain: 19.8;fallopian tube: 35.9;pituitary gland: 16.7	Cell line enhanced	Detected in some		RPMI-8226: 7.4;U-266/84: 5.4	Cancer enhanced	Detected in many		endometrial cancer: 4.6	Group enriched	Detected in many	4	basal ganglia: 9.4;pons and medulla: 19.8	Low cell type specificity	Detected in some			Low lineage specificity	Detected in many			Low region specificity	Detected in many							HPA031196, HPA031197, HPA031198	Enhanced
TBC1D32	bA57L9.1, BROMI, C6orf170, C6orf171, dJ310J6.1, FLJ30899, FLJ34235	ENSG00000146350	TBC1 domain family member 32	Q96NH3	6	121079494-121334745	Predicted intracellular proteins, Predicted membrane proteins		Developmental protein		Evidence at protein level	Evidence at protein level	Evidence at transcript level	Evidence at protein level	Evidence at protein level	Tissue enhanced	Detected in all		pituitary gland: 25.4	Cell line enhanced	Detected in many		HDLM-2: 21.6	Low cancer specificity	Detected in many			Low region specificity	Detected in all			Low cell type specificity	Detected in many			Low lineage specificity	Detected in all			Low region specificity	Detected in all			Low region specificity	Detected in all			HPA013413	Uncertain
SOGA3	C6orf174, dJ403A15.3	ENSG00000214338	SOGA family member 3	Q5TF21	6	127472794-127519191	Predicted intracellular proteins, Predicted membrane proteins				Evidence at protein level	Evidence at protein level	No human protein/transcript evidence	Evidence at protein level	Evidence at protein level	Tissue enhanced	Detected in many		brain: 15.3;pituitary gland: 11.9	Cell line enhanced	Detected in some		AF22: 7.4;SCLC-21H: 23.9;SH-SY5Y: 13.7	Not detected	Not detected			Low region specificity	Detected in all			Cell type enhanced	Detected in some		memory CD4 T-cell: 2.3	Lineage enriched	Detected in single	6	T-cells: 2.3									HPA035388, HPA035389	Uncertain
TMEM244	bA174C7.4, C6orf191	ENSG00000203756	Transmembrane protein 244	Q5VVB8	6	129831244-129861547	Predicted membrane proteins				Evidence at transcript level	Evidence at transcript level	No human protein/transcript evidence	No human protein/transcript evidence		Tissue enhanced	Detected in some		pituitary gland: 12.2;retina: 22.7	Cell line enhanced	Detected in some		HDLM-2: 7.1;LHCN-M2: 8.2;U-2 OS: 2.9;U-251 MG: 6.2;U-266/70: 6.0;WM-115: 4.0	Not detected	Not detected			Low region specificity	Detected in many			Cell type enhanced	Detected in some		memory CD4 T-cell: 3.9;T-reg: 4.2	Lineage enriched	Detected in single	8	T-cells: 4.2					Not detected	Not detected
AHI1	FLJ20069, JBTS3, ORF1	ENSG00000135541	Abelson helper integration site 1	Q8N157	6	135283532-135497776	Disease related genes, Predicted intracellular proteins	Cilium biogenesis/degradation, Differentiation	Developmental protein	Ciliopathy, Disease mutation, Joubert syndrome	Evidence at protein level	Evidence at transcript level	Evidence at protein level	Evidence at protein level	Evidence at protein level	Tissue enhanced	Detected in all		pituitary gland: 54.2	Low cell line specificity	Detected in many			Low cancer specificity	Detected in all			Low region specificity	Detected in all			Low cell type specificity	Detected in many			Low lineage specificity	Detected in all			Low region specificity	Detected in all			Low region specificity	Detected in all			HPA031698, HPA046684	Approved
PACRG	FLJ32724, Glup, HAK005771, PARK2CRG	ENSG00000112530	Parkin coregulated	Q96M98	6	162727132-163315492	Predicted intracellular proteins, Predicted membrane proteins				Evidence at protein level	Evidence at protein level	Evidence at protein level	Evidence at protein level	Evidence at protein level	Tissue enhanced	Detected in many		fallopian tube: 30.3;pituitary gland: 55.9;testis: 44.6	Cell line enhanced	Detected in many		SCLC-21H: 10.5	Low cancer specificity	Detected in many			Low region specificity	Detected in all			Low cell type specificity	Detected in many			Low lineage specificity	Detected in many			Low region specificity	Detected in all			Low region specificity	Detected in all			HPA066293	Enhanced
C6orf118	bA85G2.1, MGC23884	ENSG00000112539	Chromosome 6 open reading frame 118	Q5T5N4	6	165279664-165309607	Predicted intracellular proteins				Evidence at transcript level	Evidence at transcript level	Evidence at transcript level	Evidence at transcript level		Tissue enhanced	Detected in some		brain: 14.5;fallopian tube: 23.9;pituitary gland: 10.4;testis: 9.6	Group enriched	Detected in some	5	AF22: 7.2;SCLC-21H: 4.2	Cancer enhanced	Detected in some		endometrial cancer: 2.6	Low region specificity	Detected in many			Not detected	Not detected			Not detected	Not detected							Low region specificity	Detected in many			HPA029787, HPA029789	Approved
TBXT	T	ENSG00000164458	T-box transcription factor T	O15178	6	166157656-166168700	Disease related genes, Predicted intracellular proteins, Transcription factors	Transcription, Transcription regulation	Activator, Developmental protein, DNA-binding	Disease mutation	Evidence at protein level	Evidence at protein level	Evidence at protein level	Evidence at protein level		Tissue enhanced	Detected in some		parathyroid gland: 12.2;pituitary gland: 5.0	Cell line enriched	Detected in some	4	HeLa: 18.1	Cancer enriched	Detected in single	22	testis cancer: 6.2	Region enhanced	Detected in single		pons and medulla: 3.0	Group enriched	Detected in some	24	naive B-cell: 2.3;NK-cell: 2.5	Group enriched	Detected in many	24	B-cells: 2.3;NK-cells: 2.5	Not detected	Not detected			Not detected	Not detected			HPA003322	Uncertain
PRL		ENSG00000172179	Prolactin	P01236	6	22287244-22297501	Cancer-related genes, Plasma proteins, Predicted secreted proteins	Lactation	Hormone	Cancer-related genes	Evidence at protein level	Evidence at protein level	Evidence at protein level	Evidence at protein level	Evidence at protein level	Tissue enriched	Detected in some	81	pituitary gland: 1739.5	Cell line enhanced	Detected in some		Daudi: 17.6;SCLC-21H: 6.6;U-937: 3.1	Not detected	Not detected			Not detected	Not detected			Cell type enhanced	Detected in some		naive CD8 T-cell: 1.2;non-classical monocyte: 1.0	Group enriched	Detected in many	12	monocytes: 1.0;T-cells: 1.2					Not detected	Not detected			CAB023353, HPA042416, HPA062017	Enhanced
SCGN	CALBL, DJ501N12.8, SECRET, SEGN	ENSG00000079689	Secretagogin, EF-hand calcium binding protein	O76038	6	25652201-25701783	Plasma proteins, Predicted intracellular proteins				Evidence at protein level	Evidence at protein level	Evidence at transcript level	Evidence at protein level	Evidence at protein level	Tissue enhanced	Detected in many		brain: 22.3;pancreas: 39.7;pituitary gland: 47.9	Cell line enriched	Detected in some	4	SCLC-21H: 23.1	Cancer enhanced	Detected in many		pancreatic cancer: 38.2	Group enriched	Detected in many	11	cerebellum: 22.3;hippocampal formation: 6.2;hypothalamus: 22.0	Not detected	Not detected			Not detected	Not detected			Region enriched	Detected in single	16	olfactory region: 100.5	Region enriched	Detected in some	9	olfactory region: 282.4	CAB004005, HPA006641, CAB044060, CAB062563, CAB068232	Enhanced
VWA7	C6orf27, G7c, NG37	ENSG00000204396	Von Willebrand factor A domain containing 7	Q9Y334	6	31765590-31777294	Predicted secreted proteins				Evidence at protein level	Evidence at transcript level	Evidence at transcript level	Evidence at protein level	Evidence at protein level	Tissue enhanced	Detected in many		fallopian tube: 19.6;pituitary gland: 20.5	Cell line enhanced	Detected in some		CAPAN-2: 2.1;HeLa: 3.3;Karpas-707: 3.0;RPTEC TERT1: 2.2;U-266/70: 4.4	Low cancer specificity	Detected in many			Low region specificity	Detected in all			Cell type enhanced	Detected in single		basophil: 1.2	Low lineage specificity	Detected in single			Group enriched	Detected in some	5	cerebellum: 7.8;pons and medulla: 4.1	Low region specificity	Detected in many			HPA046954, HPA054262	Approved
COL11A2	DFNA13, DFNB53, HKE5	ENSG00000204248	Collagen type XI alpha 2 chain	P13942	6	33162681-33192499	Disease related genes, Plasma proteins, Predicted secreted proteins			Deafness, Disease mutation, Dwarfism, Non-syndromic deafness, Stickler syndrome	Evidence at protein level	Evidence at transcript level	Evidence at protein level	Evidence at protein level	Evidence at protein level	Tissue enriched	Detected in many	4	pituitary gland: 28.8	Cell line enhanced	Detected in some		CACO-2: 2.0;HMC-1: 2.1;U-266/70: 2.3;U-698: 2.9	Cancer enriched	Detected in many	8	melanoma: 13.3	Low region specificity	Detected in many			Not detected	Not detected			Not detected	Not detected			Low region specificity	Detected in many			Low region specificity	Detected in many
KIF6	C6orf102, dJ1043E3.1, dJ137F1.4, dJ188D3.1, DKFZp451I2418, MGC33317	ENSG00000164627	Kinesin family member 6	Q6ZMV9	6	39329990-39725405	Predicted intracellular proteins		Motor protein		Evidence at protein level	Evidence at protein level	Evidence at protein level	Evidence at protein level	Evidence at protein level	Group enriched	Detected in many	4	brain: 18.8;fallopian tube: 9.9;pituitary gland: 5.6;testis: 12.6	Cell line enhanced	Detected in some		RPMI-8226: 10.4;SCLC-21H: 14.6;SK-MEL-30: 5.9;U-2197: 3.4	Low cancer specificity	Detected in single			Low region specificity	Detected in all			Low cell type specificity	Detected in some			Low lineage specificity	Detected in many			Low region specificity	Detected in many							HPA038811, HPA058624	Enhanced
HMGCLL1	bA418P12.1, DKFZP434G1411	ENSG00000146151	3-hydroxymethyl-3-methylglutaryl-CoA lyase like 1	Q8TB92	6	55434369-55579214	Enzymes, Predicted intracellular proteins		Lyase		Evidence at protein level	Evidence at transcript level	Evidence at protein level	Evidence at protein level	Evidence at protein level	Tissue enhanced	Detected in many		brain: 18.4;pituitary gland: 14.8	Cell line enriched	Detected in some	9	SCLC-21H: 11.6	Low cancer specificity	Detected in single			Low region specificity	Detected in all			Not detected	Not detected			Not detected	Not detected			Low region specificity	Detected in all			Low region specificity	Detected in all
ADGRB3	BAI3, KIAA0550	ENSG00000135298	Adhesion G protein-coupled receptor B3	O60242	6	68635367-69389511	G-protein coupled receptors, Plasma proteins, Predicted membrane proteins		G-protein coupled receptor, Receptor, Transducer		Evidence at protein level	Evidence at transcript level	Evidence at protein level	Evidence at protein level	Evidence at protein level	Group enriched	Detected in many	4	brain: 55.0;pituitary gland: 17.1	Group enriched	Detected in some	5	SCLC-21H: 9.1;SH-SY5Y: 19.6	Cancer enriched	Detected in single	10	glioma: 3.7	Low region specificity	Detected in all			Cell type enriched	Detected in single	6	plasmacytoid DC: 2.6	Lineage enriched	Detected in single	6	dendritic cells: 2.6	Low region specificity	Detected in all			Low region specificity	Detected in all
CGA	FSHA, GPHa, GPHA1, HCG, LHA, TSHA	ENSG00000135346	Glycoprotein hormones, alpha polypeptide	P01215	6	87085498-87095406	Cancer-related genes, Plasma proteins, Predicted secreted proteins		Hormone	Cancer-related genes	Evidence at protein level	Evidence at protein level	Evidence at protein level	Evidence at protein level	Evidence at protein level	Group enriched	Detected in some	62	pituitary gland: 398.8;placenta: 489.3	Cell line enriched	Detected in some	19	BEWO: 105.3	Cancer enhanced	Detected in many		testis cancer: 13.0	Not detected	Not detected			Low cell type specificity	Detected in many			Low lineage specificity	Detected in all			Not detected	Not detected			Region enriched	Detected in single	11	hypothalamus: 69.2	CAB023350, HPA029698	Enhanced
GJB7	bA136M9.1, CX25	ENSG00000164411	Gap junction protein beta 7	Q6PEY0	6	87282978-87329278	Predicted membrane proteins				Evidence at transcript level	Evidence at transcript level	Evidence at transcript level	Evidence at transcript level		Group enriched	Detected in some	6	fallopian tube: 12.3;pituitary gland: 10.0;placenta: 4.5	Cell line enhanced	Detected in some		BEWO: 6.7;HDLM-2: 10.8;MCF7: 5.9;RT4: 5.3	Low cancer specificity	Detected in some							Cell type enhanced	Detected in some		naive CD4 T-cell: 1.3	Low lineage specificity	Detected in many							Low region specificity	Detected in many
VGF	SCG7, SgVII	ENSG00000128564	VGF nerve growth factor inducible	O15240	7	101162509-101165593	Plasma proteins, Predicted secreted proteins		Antibiotic, Antimicrobial, Growth factor		Evidence at protein level	Evidence at protein level	Evidence at protein level	Evidence at protein level	Evidence at protein level	Group enriched	Detected in many	7	brain: 59.4;pituitary gland: 30.4	Cell line enhanced	Detected in some		SH-SY5Y: 35.9;SK-MEL-30: 96.8;U-2 OS: 17.6;WM-115: 29.0	Cancer enriched	Detected in many	6	melanoma: 236.3	Low region specificity	Detected in many			Not detected	Not detected			Not detected	Not detected			Low region specificity	Detected in many			Low region specificity	Detected in all			HPA055177, HPA072505	Enhanced
NAT16	C7orf52, FLJ39237	ENSG00000167011	N-acetyltransferase 16 (putative)	Q8N8M0	7	101170493-101180276	Predicted intracellular proteins		Acyltransferase, Transferase		Evidence at transcript level	Evidence at transcript level	Evidence at transcript level	Evidence at transcript level		Tissue enhanced	Detected in some		brain: 9.1;pancreas: 6.0;pituitary gland: 5.8;thyroid gland: 4.6	Cell line enhanced	Detected in some		RPMI-8226: 4.5;SH-SY5Y: 6.8;SK-MEL-30: 5.0;U-2 OS: 5.9;U-87 MG: 3.4	Cancer enhanced	Detected in some		melanoma: 2.1	Group enriched	Detected in many	4	amygdala: 3.1;basal ganglia: 9.1;cerebral cortex: 2.9;hypothalamus: 4.8	Low cell type specificity	Detected in some			Low lineage specificity	Detected in many											HPA021918	Uncertain
VWDE	FLJ14712	ENSG00000146530	Von Willebrand factor D and EGF domains	Q8N2E2	7	12330885-12403941	Predicted intracellular proteins, Predicted secreted proteins				Evidence at protein level	Evidence at transcript level	Evidence at transcript level	Evidence at protein level	Evidence at protein level	Tissue enriched	Detected in many	5	pituitary gland: 29.5	Cell line enhanced	Detected in many		K-562: 10.6;NTERA-2: 5.3;SCLC-21H: 8.5	Low cancer specificity	Detected in many			Low region specificity	Detected in some			Not detected	Not detected			Not detected	Not detected							Low region specificity	Detected in many			HPA026619, HPA036044	Uncertain
IQUB	FLJ35834	ENSG00000164675	IQ motif and ubiquitin domain containing	Q8NA54	7	123452400-123535077	Predicted intracellular proteins	Cilium biogenesis/degradation			Evidence at protein level	Evidence at transcript level	Evidence at protein level	Evidence at protein level	Evidence at protein level	Tissue enhanced	Detected in many		pituitary gland: 20.8;testis: 35.5	Cell line enhanced	Detected in some		K-562: 1.8;RPTEC TERT1: 7.1;T-47d: 2.5	Low cancer specificity	Detected in some			Low region specificity	Detected in many			Not detected	Not detected			Not detected	Not detected			Low region specificity	Detected in many			Low region specificity	Detected in all			HPA049626
LRGUK	CFAP246, FLJ32786	ENSG00000155530	Leucine rich repeats and guanylate kinase domain containing	Q96M69	7	134127299-134264591	Predicted intracellular proteins	Differentiation, Spermatogenesis	Kinase, Transferase		Evidence at protein level	Evidence at transcript level	Evidence at transcript level	Evidence at protein level	Evidence at protein level	Tissue enhanced	Detected in many		brain: 12.5;pituitary gland: 11.5;testis: 22.4	Cell line enhanced	Detected in some		NTERA-2: 5.0;SH-SY5Y: 4.8;SK-MEL-30: 5.0	Low cancer specificity	Detected in some			Region enhanced	Detected in many		pons and medulla: 12.5	Not detected	Not detected			Not detected	Not detected			Low region specificity	Detected in many			Low region specificity	Detected in all			HPA029505, HPA029506	Uncertain
TMEM178B	DKFZp547G036	ENSG00000261115	Transmembrane protein 178B	H3BS89	7	141074232-141480380	Predicted membrane proteins				Evidence at protein level	Evidence at transcript level	Evidence at transcript level	Evidence at protein level	Evidence at protein level	Tissue enhanced	Detected in many		brain: 13.4;parathyroid gland: 20.6;pituitary gland: 18.5	Cell line enhanced	Detected in many		HAP1: 6.9;HDLM-2: 6.3;NTERA-2: 5.9;RPTEC TERT1: 9.6;SCLC-21H: 7.6;WM-115: 10.2	Low cancer specificity	Detected in many			Low region specificity	Detected in many			Not detected	Not detected			Not detected	Not detected											HPA048771	Uncertain
FERD3L	bHLHa31, N-TWIST, NATO3	ENSG00000146618	Fer3 like bHLH transcription factor	Q96RJ6	7	19144782-19145421	Predicted intracellular proteins, Transcription factors	Transcription, Transcription regulation	DNA-binding, Repressor		Evidence at protein level	Evidence at transcript level	Evidence at protein level	Evidence at protein level		Tissue enhanced	Detected in some		brain: 2.7;pituitary gland: 2.4	Cell line enriched	Detected in single	156	SCLC-21H: 15.6	Not detected	Not detected			Low region specificity	Detected in many			Not detected	Not detected			Not detected	Not detected			Region enhanced	Detected in some		thalamus: 1.0	Region enriched	Detected in single	19	midbrain: 34.7	HPA043494	Uncertain
TMEM196	MGC42090	ENSG00000173452	Transmembrane protein 196	Q5HYL7	7	19719310-19773598	Predicted intracellular proteins, Predicted membrane proteins				Evidence at transcript level	Evidence at transcript level	Evidence at transcript level	Evidence at transcript level		Tissue enhanced	Detected in some		brain: 15.0;pituitary gland: 12.6	Group enriched	Detected in some	9	ASC diff: 8.6;ASC TERT1: 8.5	Cancer enhanced	Detected in single		glioma: 0.6	Low region specificity	Detected in many			Not detected	Not detected			Not detected	Not detected			Low region specificity	Detected in all			Low region specificity	Detected in many			HPA043163	Uncertain
GHRHR		ENSG00000106128	Growth hormone releasing hormone receptor	Q02643	7	30938669-30993254	Disease related genes, FDA approved drug targets, G-protein coupled receptors, Predicted intracellular proteins, Predicted membrane proteins, Transporters		G-protein coupled receptor, Receptor, Transducer	Disease mutation, Dwarfism, FDA approved drug targets	Evidence at protein level	Evidence at transcript level	Evidence at protein level	Evidence at protein level		Tissue enriched	Detected in some	36	pituitary gland: 108.9	Cell line enhanced	Detected in single		SCLC-21H: 1.0	Cancer enhanced	Detected in single		liver cancer: 0.5	Not detected	Not detected			Not detected	Not detected			Not detected	Not detected			Not detected	Not detected			Not detected	Not detected
GCK	HK4, MODY2	ENSG00000106633	Glucokinase	P35557	7	44144271-44198170	Disease related genes, Enzymes, Potential drug targets, Predicted intracellular proteins	Glycolysis	Allosteric enzyme, Kinase, Transferase	Diabetes mellitus, Disease mutation	Evidence at protein level	Evidence at transcript level	Evidence at protein level	Evidence at protein level	Evidence at protein level	Tissue enriched	Detected in many	5	pituitary gland: 46.8	Cell line enriched	Detected in some	6	SCLC-21H: 12.0	Cancer enhanced	Detected in some		liver cancer: 4.0	Low region specificity	Detected in many			Cell type enhanced	Detected in some		memory B-cell: 4.4;naive CD4 T-cell: 4.8	Group enriched	Detected in many	17	B-cells: 4.4;T-cells: 4.8	Low region specificity	Detected in some			Low region specificity	Detected in all			HPA007034, HPA007093	Approved
SEPT14	FLJ44060	ENSG00000154997	Septin 14	Q6ZU15	7	55793544-55862789	Predicted intracellular proteins	Cell cycle, Cell division			Evidence at protein level	Evidence at protein level	Evidence at protein level	Evidence at protein level	Evidence at protein level	Group enriched	Detected in some	6	pituitary gland: 6.5;testis: 25.5	Cell line enhanced	Detected in many		BEWO: 10.0	Cancer enriched	Detected in some	10	glioma: 6.5	Not detected	Not detected			Low cell type specificity	Detected in some			Low lineage specificity	Detected in many			Not detected	Not detected			Low region specificity	Detected in all			HPA073255	Enhanced
ZNF727	ZNF727P	ENSG00000214652	Zinc finger protein 727	A8MUV8	7	64045443-64078549	Predicted intracellular proteins, Transcription factors	Transcription, Transcription regulation	DNA-binding		Evidence at protein level	Evidence at protein level				Tissue enhanced	Detected in many		pituitary gland: 13.7	Cell line enriched	Detected in some	8	T-47d: 12.9	Cancer enhanced	Detected in some		testis cancer: 2.4					Low cell type specificity	Detected in some			Low lineage specificity	Detected in many											HPA051027, HPA061215	Uncertain
STX1A	HPC-1, p35-1, STX1	ENSG00000106089	Syntaxin 1A	Q16623	7	73699206-73719672	Plasma proteins, Predicted intracellular proteins, Predicted membrane proteins, Transporters	Exocytosis, Neurotransmitter transport, Transport		Williams-Beuren syndrome	Evidence at protein level	Evidence at protein level	Evidence at protein level	Evidence at protein level	Evidence at protein level	Group enriched	Detected in many	7	brain: 73.7;pituitary gland: 26.9	Cell line enhanced	Detected in many		SCLC-21H: 49.9;U-87 MG: 33.2	Low cancer specificity	Detected in all			Low region specificity	Detected in many			Cell type enhanced	Detected in some		gdT-cell: 2.5;T-reg: 2.4	Lineage enriched	Detected in single	6	T-cells: 2.5	Group enriched	Detected in many	5	amygdala: 253.0;basal ganglia: 94.3;cerebral cortex: 362.2;hippocampal formation: 251.5	Group enriched	Detected in all	8	amygdala: 69.4;cerebral cortex: 158.6;hippocampal formation: 149.3	CAB008372, HPA069176	Enhanced
HEPACAM2	FLJ38683	ENSG00000188175	HEPACAM family member 2	A8MVW5	7	93188586-93226524	Predicted membrane proteins	Cell cycle, Cell division, Mitosis			Evidence at protein level	Evidence at protein level	Evidence at protein level	Evidence at protein level	Evidence at protein level	Tissue enhanced	Detected in some		intestine: 43.4;kidney: 24.5;pituitary gland: 16.1	Cell line enriched	Detected in some	37	SCLC-21H: 61.9	Low cancer specificity	Detected in many			Not detected	Not detected			Not detected	Not detected			Not detected	Not detected			Not detected	Not detected			Low region specificity	Detected in all			HPA012381
PEG10	HB-1, KIAA1051, Mar2, Mart2, MEF3L, RGAG3, RTL2, SIRH1	ENSG00000242265	Paternally expressed 10	Q86TG7	7	94656325-94669695	Predicted intracellular proteins	Apoptosis, Differentiation	DNA-binding		Evidence at protein level	Evidence at protein level	Evidence at protein level	Evidence at protein level	Evidence at protein level	Group enriched	Detected in many	4	adrenal gland: 67.5;brain: 143.8;pituitary gland: 102.6;placenta: 171.4	Cell line enhanced	Detected in many		AF22: 93.1;HAP1: 120.8;Hep G2: 93.1;SCLC-21H: 59.1	Low cancer specificity	Detected in all			Region enhanced	Detected in all		basal ganglia: 143.8	Cell type enhanced	Detected in some		memory B-cell: 2.1;naive B-cell: 2.6;NK-cell: 2.7	Low lineage specificity	Detected in many			Region enhanced	Detected in many		hypothalamus: 130.3	Low region specificity	Detected in all			HPA021324, HPA029915, HPA051038	Enhanced
ASB4	ASB-4	ENSG00000005981	Ankyrin repeat and SOCS box containing 4	Q9Y574	7	95478444-95540232	Predicted intracellular proteins	Ubl conjugation pathway			Evidence at protein level	Evidence at transcript level	Evidence at transcript level	Evidence at protein level	Evidence at protein level	Group enriched	Detected in some	11	adrenal gland: 28.6;pituitary gland: 40.1;skeletal muscle: 20.7	Cell line enhanced	Detected in some		A549: 6.8;Hep G2: 11.1;SCLC-21H: 7.0	Cancer enhanced	Detected in some		stomach cancer: 1.2	Low region specificity	Detected in some			Low cell type specificity	Detected in some			Low lineage specificity	Detected in many			Group enriched	Detected in some	4	basal ganglia: 10.0;hypothalamus: 37.1	Region enriched	Detected in single	7	midbrain: 3.7	HPA055240	Uncertain
NPTX2		ENSG00000106236	Neuronal pentraxin 2	P47972	7	98617297-98629868	Predicted secreted proteins				Evidence at protein level	Evidence at protein level	Evidence at protein level	Evidence at protein level	Evidence at protein level	Group enriched	Detected in many	4	adrenal gland: 24.0;brain: 45.6;pancreas: 19.5;pituitary gland: 71.6;testis: 20.7	Cell line enriched	Detected in some	12	LHCN-M2: 125.7	Low cancer specificity	Detected in all			Low region specificity	Detected in many			Cell type enriched	Detected in single	16	plasmacytoid DC: 1.5	Lineage enriched	Detected in single	16	dendritic cells: 1.5	Low region specificity	Detected in many			Low region specificity	Detected in all			CAB020801, HPA049799, HPA058320	Enhanced
TMEM130	DKFZp761L1417, FLJ42643	ENSG00000166448	Transmembrane protein 130	Q8N3G9	7	98846488-98870771	Predicted intracellular proteins, Predicted membrane proteins				Evidence at protein level	Evidence at protein level	Evidence at transcript level	Evidence at protein level	Evidence at protein level	Group enriched	Detected in many	5	adrenal gland: 28.2;brain: 82.2;pituitary gland: 24.0;testis: 26.4	Cell line enhanced	Detected in some		BJ: 3.9;BJ hTERT+: 8.8;EFO-21: 8.6;NTERA-2: 5.1;SH-SY5Y: 10.5	Cancer enhanced	Detected in many		renal cancer: 9.1	Low region specificity	Detected in all			Cell type enhanced	Detected in some		neutrophil: 4.8	Lineage enriched	Detected in many	5	granulocytes: 4.8	Low region specificity	Detected in all			Low region specificity	Detected in all			HPA012928	Approved
TRHR		ENSG00000174417	Thyrotropin releasing hormone receptor	P34981	8	109086621-109119584	FDA approved drug targets, G-protein coupled receptors, Predicted membrane proteins, Transporters		G-protein coupled receptor, Receptor, Transducer	FDA approved drug targets	Evidence at protein level	Evidence at transcript level	Evidence at protein level	Evidence at protein level		Group enriched	Detected in some	5	brain: 1.0;pituitary gland: 3.3;thyroid gland: 1.6	Cell line enhanced	Detected in some		PC-3: 1.6;SH-SY5Y: 1.5	Not detected	Not detected							Not detected	Not detected			Not detected	Not detected			Low region specificity	Detected in many			Low region specificity	Detected in many			HPA055162	Approved
COL22A1		ENSG00000169436	Collagen type XXII alpha 1 chain	Q8NFW1	8	138588235-138914006	Predicted intracellular proteins, Predicted secreted proteins				Evidence at protein level	Evidence at protein level	Evidence at transcript level	Evidence at protein level	Evidence at protein level	Tissue enhanced	Detected in many		pituitary gland: 46.5	Cell line enhanced	Detected in some		HDLM-2: 23.4;RT4: 9.9;SCLC-21H: 6.7;U-2 OS: 5.6	Low cancer specificity	Detected in many			Region enhanced	Detected in some		cerebellum: 6.8	Not detected	Not detected			Not detected	Not detected			Low region specificity	Detected in many			Low region specificity	Detected in many			HPA024830	Enhanced
SGCZ	ZSG1	ENSG00000185053	Sarcoglycan zeta	Q96LD1	8	14089864-15238339	Predicted membrane proteins				Evidence at protein level	Evidence at transcript level	Evidence at transcript level	Evidence at protein level	Evidence at protein level	Group enriched	Detected in some	5	brain: 21.2;ovary: 11.3;pituitary gland: 7.3	Cell line enhanced	Detected in some		Daudi: 2.2;REH: 2.5	Not detected	Not detected			Group enriched	Detected in all	4	amygdala: 5.6;basal ganglia: 9.5;cerebellum: 21.2;cerebral cortex: 6.8;pons and medulla: 5.3	Not detected	Not detected			Not detected	Not detected			Low region specificity	Detected in many							HPA017585	Uncertain
ARC	Arg3.1, KIAA0278	ENSG00000198576	Activity regulated cytoskeleton associated protein	Q7LC44	8	142611044-142614472	Predicted intracellular proteins	Endocytosis, Transport	Developmental protein, RNA-binding		Evidence at protein level	Evidence at transcript level	Evidence at protein level	Evidence at protein level	Evidence at protein level	Tissue enhanced	Detected in many		pituitary gland: 25.8;seminal vesicle: 67.7	Cell line enhanced	Detected in some		AN3-CA: 6.8;HEK 293: 8.4;SCLC-21H: 20.0;U-2 OS: 9.7;U-87 MG: 10.9	Cancer enriched	Detected in many	12	glioma: 36.1	Low region specificity	Detected in many			Cell type enhanced	Detected in single		gdT-cell: 1.6	Lineage enhanced	Detected in single		T-cells: 1.6	Group enriched	Detected in many	5	amygdala: 48.9;basal ganglia: 51.6;cerebral cortex: 144.6;hippocampal formation: 99.8;olfactory region: 50.5	Group enriched	Detected in many	7	basal ganglia: 25.3;cerebral cortex: 87.7;hippocampal formation: 55.8;olfactory region: 47.5	HPA056430, CAB079013
FBXO16	FBX16	ENSG00000214050	F-box protein 16	Q8IX29	8	28348287-28490318	Predicted intracellular proteins	Ubl conjugation pathway			Evidence at transcript level	Evidence at transcript level	Evidence at transcript level	Evidence at transcript level		Tissue enhanced	Detected in many		epididymis: 22.9;pituitary gland: 42.3	Cell line enhanced	Detected in many		AF22: 15.4;Karpas-707: 17.8	Low cancer specificity	Detected in many			Low region specificity	Detected in all			Cell type enriched	Detected in some	8	plasmacytoid DC: 11.5	Lineage enriched	Detected in many	8	dendritic cells: 11.5	Low region specificity	Detected in all			Low region specificity	Detected in all			HPA058676, HPA076472	Approved
SMIM18		ENSG00000253457	Small integral membrane protein 18	P0DKX4	8	30638600-30646064	Predicted intracellular proteins, Predicted membrane proteins				Evidence at protein level	Evidence at protein level	No human protein/transcript evidence	Evidence at transcript level		Tissue enhanced	Detected in some		brain: 18.8;pituitary gland: 10.7	Cell line enriched	Detected in some	4	SH-SY5Y: 14.2	Cancer enriched	Detected in single	8	glioma: 1.9	Low region specificity	Detected in all			Low cell type specificity	Detected in many			Low lineage specificity	Detected in many			Low region specificity	Detected in all			Low region specificity	Detected in all			HPA066648	Supported
TEX15	CT42	ENSG00000133863	Testis expressed 15, meiosis and synapsis associated	Q9BXT5	8	30831544-30913003	Predicted intracellular proteins	Differentiation, DNA damage, DNA repair, Meiosis, Spermatogenesis		Disease mutation	Evidence at protein level	Evidence at protein level	Evidence at transcript level	Evidence at protein level	Evidence at protein level	Group enriched	Detected in some	8	brain: 5.4;endometrium 1: 10.0;pituitary gland: 6.9;smooth muscle: 8.5;testis: 21.3	Cell line enhanced	Detected in some		HAP1: 8.7;HEL: 19.7;K-562: 5.5;NTERA-2: 3.7;SCLC-21H: 4.3	Not detected	Not detected			Region enhanced	Detected in many		basal ganglia: 5.4	Not detected	Not detected			Not detected	Not detected							Low region specificity	Detected in single			HPA036800	Enhanced
UNC5D	KIAA1777, Unc5h4	ENSG00000156687	Unc-5 netrin receptor D	Q6UXZ4	8	35235457-35796550	Plasma proteins, Predicted intracellular proteins, Predicted membrane proteins	Apoptosis	Developmental protein, Receptor		Evidence at protein level	Evidence at transcript level	Evidence at protein level	Evidence at protein level	Evidence at protein level	Tissue enhanced	Detected in some		brain: 15.4;intestine: 11.7;pituitary gland: 14.2;prostate: 10.6	Group enriched	Detected in some	4	HEK 293: 4.1;HeLa: 3.9;NTERA-2: 13.5;SH-SY5Y: 4.8;U-251 MG: 4.1	Cancer enhanced	Detected in some		prostate cancer: 1.4	Low region specificity	Detected in many			Not detected	Not detected			Not detected	Not detected			Low region specificity	Detected in many			Low region specificity	Detected in all			HPA042940	Uncertain
SNTG1	G1SYN, SYN4	ENSG00000147481	Syntrophin gamma 1	Q9NSN8	8	49909789-50796691	Plasma proteins, Predicted intracellular proteins		Actin-binding		Evidence at protein level	Evidence at protein level	Evidence at protein level	Evidence at protein level		Group enriched	Detected in many	4	brain: 22.7;lymphoid tissue: 7.8;pituitary gland: 10.4	Cell line enriched	Detected in some	8	RH-30: 10.6	Cancer enhanced	Detected in single		glioma: 2.3	Low region specificity	Detected in all			Low cell type specificity	Detected in many			Low lineage specificity	Detected in many			Low region specificity	Detected in all			Low region specificity	Detected in all			HPA072282	Enhanced
CLVS1	C6orf212L, CRALBPL, MGC34646, RLBP1L1	ENSG00000177182	Clavesin 1	Q8IUQ0	8	61057158-61501645	Predicted intracellular proteins				Evidence at protein level	Evidence at transcript level	Evidence at protein level	Evidence at protein level	Evidence at protein level	Group enriched	Detected in many	4	brain: 33.8;pituitary gland: 10.3	Cell line enhanced	Detected in some		SCLC-21H: 8.2;SH-SY5Y: 3.6;U-266/70: 3.6	Cancer enhanced	Detected in single		glioma: 0.5	Low region specificity	Detected in all			Low cell type specificity	Detected in many			Low lineage specificity	Detected in all			Low region specificity	Detected in all			Low region specificity	Detected in all			HPA076650	Approved
EYA1	BOR	ENSG00000104313	EYA transcriptional coactivator and phosphatase 1	Q99502	8	71197433-71592025	Disease related genes, Enzymes, Potential drug targets, Predicted intracellular proteins	DNA damage, DNA repair, Transcription, Transcription regulation	Activator, Chromatin regulator, Developmental protein, Hydrolase, Protein phosphatase	Deafness, Disease mutation, Mental retardation	Evidence at protein level	Evidence at protein level	Evidence at protein level	Evidence at protein level	Evidence at protein level	Tissue enhanced	Detected in many		parathyroid gland: 45.5;pituitary gland: 30.8	Cell line enhanced	Detected in some		AN3-CA: 16.4;RH-30: 12.7;SH-SY5Y: 31.0	Low cancer specificity	Detected in many			Low region specificity	Detected in many			Cell type enriched	Detected in many	4	NK-cell: 9.8	Lineage enriched	Detected in many	4	NK-cells: 9.8	Low region specificity	Detected in all			Low region specificity	Detected in all			HPA028917
KCNB2	Kv2.2	ENSG00000182674	Potassium voltage-gated channel subfamily B member 2	Q92953	8	72537391-72938349	FDA approved drug targets, Predicted membrane proteins, Transporters, Voltage-gated ion channels	Ion transport, Potassium transport, Transport	Ion channel, Potassium channel, Voltage-gated channel	FDA approved drug targets	Evidence at protein level	Evidence at transcript level	Evidence at transcript level	Evidence at protein level	Evidence at protein level	Tissue enhanced	Detected in some		brain: 9.7;lymphoid tissue: 8.6;pituitary gland: 9.2	Group enriched	Detected in some	5	HaCaT: 3.2;HDLM-2: 3.0;HEK 293: 7.4;SCLC-21H: 6.2	Not detected	Not detected			Low region specificity	Detected in many			Not detected	Not detected			Not detected	Not detected			Low region specificity	Detected in many			Low region specificity	Detected in many			HPA065970
OR13C9		ENSG00000136839	Olfactory receptor family 13 subfamily C member 9	Q8NGT0	9	104617248-104618204	G-protein coupled receptors, Predicted membrane proteins	Olfaction, Sensory transduction	G-protein coupled receptor, Receptor, Transducer		Evidence at transcript level	Evidence at transcript level	No human protein/transcript evidence	No human protein/transcript evidence		Tissue enhanced	Detected in some		pituitary gland: 1.2;skeletal muscle: 1.1	Not detected	Not detected			Not detected	Not detected							Not detected	Not detected			Not detected	Not detected
ZNF483	KIAA1962, ZKSCAN16, ZSCAN48	ENSG00000173258	Zinc finger protein 483	Q8TF39	9	111525159-111577844	Cancer-related genes, Plasma proteins, Predicted intracellular proteins, Transcription factors	Transcription, Transcription regulation	DNA-binding	Cancer-related genes	Evidence at protein level	Evidence at transcript level	Evidence at protein level	Evidence at protein level	Evidence at protein level	Tissue enhanced	Detected in many		brain: 36.3;pituitary gland: 40.4	Cell line enhanced	Detected in many		NTERA-2: 11.5;SCLC-21H: 6.7	Cancer enhanced	Detected in some		testis cancer: 1.4	Low region specificity	Detected in all			Low cell type specificity	Detected in many			Low lineage specificity	Detected in all			Low region specificity	Detected in all			Low region specificity	Detected in all			HPA055041
ADGRD2	GPR144, PGR24	ENSG00000180264	Adhesion G protein-coupled receptor D2	Q7Z7M1	9	124451425-124478589	G-protein coupled receptors, Predicted membrane proteins		G-protein coupled receptor, Receptor, Transducer		Evidence at transcript level	Evidence at transcript level	Evidence at transcript level	Evidence at transcript level		Tissue enhanced	Detected in some		breast: 2.8;pituitary gland: 7.2;seminal vesicle: 5.8	Cell line enriched	Detected in single	15	SCLC-21H: 1.5	Not detected	Not detected							Not detected	Not detected			Not detected	Not detected							Group enriched	Detected in some	4	hypothalamus: 0.7;midbrain: 1.9;pons and medulla: 0.7
LHX3		ENSG00000107187	LIM homeobox 3	Q9UBR4	9	136196250-136205128	Disease related genes, Predicted intracellular proteins, Transcription factors	Transcription, Transcription regulation	Activator, DNA-binding	Disease mutation, Dwarfism	Evidence at protein level	Evidence at transcript level	Evidence at protein level	Evidence at protein level	Evidence at protein level	Tissue enriched	Detected in some	13	pituitary gland: 33.4	Cell line enhanced	Detected in some		RPMI-8226: 1.6;U-266/70: 5.1;U-698: 1.6	Not detected	Not detected			Not detected	Not detected			Not detected	Not detected			Not detected	Not detected			Not detected	Not detected			Not detected	Not detected
RNF224		ENSG00000233198	Ring finger protein 224	P0DH78	9	137227271-137229638	Predicted intracellular proteins				Evidence at transcript level	Evidence at transcript level	No human protein/transcript evidence	No human protein/transcript evidence		Tissue enhanced	Detected in many		esophagus: 4.8;pituitary gland: 7.7	Cell line enhanced	Detected in some		CAPAN-2: 7.2;HeLa: 5.2;MCF7: 12.6	Low cancer specificity	Detected in some							Not detected	Not detected			Not detected	Not detected			Not detected	Not detected			Low region specificity	Detected in all
CACNA1B	CACNL1A5, CACNN, Cav2.2	ENSG00000148408	Calcium voltage-gated channel subunit alpha1 B	Q00975	9	137877789-138124624	Disease related genes, FDA approved drug targets, Plasma proteins, Predicted membrane proteins, Voltage-gated ion channels	Calcium transport, Ion transport, Transport	Calcium channel, Ion channel, Voltage-gated channel	Disease mutation, FDA approved drug targets	Evidence at protein level	Evidence at transcript level	Evidence at protein level	Evidence at protein level	Evidence at protein level	Group enriched	Detected in many	5	adrenal gland: 6.2;brain: 18.9;fallopian tube: 6.6;pituitary gland: 4.8;testis: 8.1	Cell line enriched	Detected in some	5	SCLC-21H: 20.7	Cancer enhanced	Detected in some		testis cancer: 2.2	Low region specificity	Detected in all			Not detected	Not detected			Not detected	Not detected			Low region specificity	Detected in all							HPA044347	Uncertain
CDKN2A	ARF, CDK4I, CDKN2, CMM2, INK4, INK4a, MLM, MTS1, p14, p14ARF, p16, p16INK4a, p19, p19Arf	ENSG00000147889	Cyclin dependent kinase inhibitor 2A	P42771, Q8N726	9	21967753-21995301	Cancer-related genes, Disease related genes, Plasma proteins, Predicted intracellular proteins	Apoptosis, Cell cycle, rRNA processing, Transcription, Transcription regulation, Ubl conjugation pathway	DNA-binding	Cancer-related genes, Disease mutation, Li-Fraumeni syndrome, Tumor suppressor	Evidence at protein level	Evidence at protein level	Evidence at protein level	Evidence at protein level	Evidence at protein level	Tissue enhanced	Detected in many		blood: 22.6;pituitary gland: 39.3	Cell line enhanced	Detected in many		CAPAN-2: 50.0;HEK 293: 56.7;HeLa: 53.1;SK-MEL-30: 53.0	Low cancer specificity	Detected in all			Low region specificity	Detected in all			Cell type enhanced	Detected in many		T-reg: 22.6	Group enriched	Detected in many	8	B-cells: 7.2;T-cells: 22.6					Low region specificity	Detected in many			CAB000093, CAB000445, CAB018232, HPA047838	Enhanced
DNAI1	CILD1, DIC1, PCD	ENSG00000122735	Dynein axonemal intermediate chain 1	Q9UI46	9	34457414-34520989	Disease related genes, Plasma proteins, Predicted intracellular proteins	Cilium biogenesis/degradation	Motor protein	Ciliopathy, Disease mutation, Kartagener syndrome, Primary ciliary dyskinesia	Evidence at protein level	Evidence at protein level	Evidence at protein level	Evidence at protein level	Evidence at protein level	Group enriched	Detected in some	5	brain: 14.6;fallopian tube: 32.2;pituitary gland: 36.4;testis: 47.0	Cell line enhanced	Detected in some		AF22: 1.8;BEWO: 5.6;HDLM-2: 4.0;RPTEC TERT1: 2.1;SK-BR-3: 2.9;T-47d: 1.9	Cancer enhanced	Detected in many		endometrial cancer: 3.4	Low region specificity	Detected in many			Not detected	Not detected			Not detected	Not detected			Low region specificity	Detected in many							HPA021649, HPA021843	Enhanced
MSMP	PC-3, PSMP	ENSG00000215183	Microseminoprotein, prostate associated	Q1L6U9	9	35752990-35756613	Predicted intracellular proteins, Predicted secreted proteins				Evidence at protein level	Evidence at protein level	Evidence at protein level	Evidence at protein level	Evidence at protein level	Tissue enhanced	Detected in some		brain: 3.9;pituitary gland: 6.0;placenta: 5.7	Group enriched	Detected in some	7	HUVEC TERT2: 34.3;PC-3: 43.7	Not detected	Not detected			Region enhanced	Detected in some		midbrain: 3.9	Cell type enhanced	Detected in some		basophil: 3.2	Group enriched	Detected in many	5	granulocytes: 3.2;NK-cells: 1.2;T-cells: 1.3	Low region specificity	Detected in single			Not detected	Not detected			HPA055174	Uncertain
IGFBPL1	bA113O24.1	ENSG00000137142	Insulin like growth factor binding protein like 1	Q8WX77	9	38408994-38424447	Predicted secreted proteins				Evidence at protein level	Evidence at transcript level	Evidence at transcript level	Evidence at protein level	Evidence at protein level	Group enriched	Detected in many	4	brain: 11.0;pituitary gland: 7.4;thyroid gland: 27.2	Group enriched	Detected in some	6	AF22: 68.0;NTERA-2: 18.7;RH-30: 19.5;SCLC-21H: 70.0;SH-SY5Y: 67.9	Low cancer specificity	Detected in many			Low region specificity	Detected in all			Not detected	Not detected			Not detected	Not detected			Group enriched	Detected in some	4	basal ganglia: 12.5;olfactory region: 16.2	Low region specificity	Detected in many			HPA051354	Uncertain
SPATA6L	C9orf68, FLJ10058	ENSG00000106686	Spermatogenesis associated 6 like	Q8N4H0	9	4553386-4666674	Predicted intracellular proteins				Evidence at protein level	Evidence at protein level	Evidence at transcript level	Evidence at protein level	Evidence at protein level	Tissue enhanced	Detected in many		pituitary gland: 23.0	Cell line enhanced	Detected in some		BEWO: 3.4;CAPAN-2: 5.7;HDLM-2: 3.2;RPTEC TERT1: 4.3;SCLC-21H: 3.7	Low cancer specificity	Detected in some			Low region specificity	Detected in all			Low cell type specificity	Detected in some			Lineage enriched	Detected in single	18	T-cells: 1.8					Low region specificity	Detected in all			HPA039585	Enhanced
C9orf135		ENSG00000204711	Chromosome 9 open reading frame 135	Q5VTT2	9	69820793-69906232	Predicted intracellular proteins				Evidence at protein level	Evidence at transcript level	Evidence at protein level	Evidence at protein level	Evidence at protein level	Tissue enhanced	Detected in some		brain: 17.6;fallopian tube: 31.8;pituitary gland: 35.4;testis: 18.4	Group enriched	Detected in some	7	HAP1: 9.3;NTERA-2: 24.7	Cancer enriched	Detected in some	6	testis cancer: 7.8	Region enriched	Detected in many	5	pons and medulla: 17.6	Group enriched	Detected in some	5	naive CD4 T-cell: 3.3;naive CD8 T-cell: 4.0;T-reg: 3.6	Lineage enriched	Detected in single	41	T-cells: 4.0	Low region specificity	Detected in many			Low region specificity	Detected in all			HPA021261, HPA021325	Uncertain
RPEL1		ENSG00000235376	Ribulose-5-phosphate-3-epimerase like 1	Q2QD12	10	103245887-103248016	Enzymes, Predicted intracellular proteins	Carbohydrate metabolism	Isomerase		Evidence at transcript level	Evidence at transcript level	Evidence at transcript level	Evidence at transcript level		Tissue enhanced	Detected in some		blood: 1.4;brain: 1.2;pituitary gland: 1.2	Cell line enhanced	Detected in some		HeLa: 1.1;NB-4: 1.0	Not detected	Not detected							Low cell type specificity	Detected in some			Low lineage specificity	Detected in many											HPA036498, HPA036499	Approved
PRLHR	GPR10, PrRPR	ENSG00000119973	Prolactin releasing hormone receptor	P49683	10	118589989-118595699	G-protein coupled receptors, Predicted membrane proteins		G-protein coupled receptor, Receptor, Transducer		Evidence at protein level	Evidence at protein level	Evidence at protein level	Evidence at protein level		Tissue enhanced	Detected in some		adrenal gland: 11.3;brain: 10.6;cervix, uterine: 8.3;pituitary gland: 11.8;smooth muscle: 8.1	Cell line enriched	Detected in single	9	SH-SY5Y: 3.6	Not detected	Not detected			Low region specificity	Detected in many			Low cell type specificity	Detected in single			Low lineage specificity	Detected in single			Low region specificity	Detected in some			Low region specificity	Detected in many			HPA039361	Enhanced
FOXI2	FLJ46831	ENSG00000186766	Forkhead box I2	Q6ZQN5	10	127737235-127741186	Predicted intracellular proteins, Transcription factors	Transcription, Transcription regulation	Activator, DNA-binding		Evidence at transcript level	Evidence at transcript level	Evidence at transcript level	Evidence at transcript level		Tissue enhanced	Detected in many		kidney: 6.5;pituitary gland: 10.3	Cell line enriched	Detected in single	16	NTERA-2: 3.8	Cancer enriched	Detected in some	6	renal cancer: 3.1	Not detected	Not detected			Not detected	Not detected			Not detected	Not detected			Not detected	Not detected			Not detected	Not detected
UCMA	C10orf49	ENSG00000165623	Upper zone of growth plate and cartilage matrix associated	Q8WVF2	10	13221767-13234334	Predicted secreted proteins				Evidence at protein level	Evidence at transcript level	Evidence at transcript level	Evidence at protein level	Evidence at protein level	Group enriched	Detected in some	9	brain: 6.2;heart muscle: 3.2;ovary: 5.4;pituitary gland: 2.4	Cell line enhanced	Detected in single		THP-1: 3.5	Cancer enhanced	Detected in single		endometrial cancer: 0.7	Group enriched	Detected in some	6	amygdala: 6.2;basal ganglia: 3.7;cerebral cortex: 6.1	Not detected	Not detected			Not detected	Not detected			Low region specificity	Detected in many			Low region specificity	Detected in all			HPA046718	Uncertain
CALY	CALCYON, DRD1IP, NSG3	ENSG00000130643	Calcyon neuron specific vesicular protein	Q9NYX4	10	133324072-133336935	FDA approved drug targets, Predicted intracellular proteins, Predicted membrane proteins	Endocytosis		FDA approved drug targets	Evidence at protein level	Evidence at protein level	Evidence at protein level	Evidence at protein level	Evidence at protein level	Group enriched	Detected in many	9	adrenal gland: 26.5;brain: 98.9;pituitary gland: 47.7	Cell line enhanced	Detected in some		SH-SY5Y: 2.7;U-266/70: 2.6	Group enriched	Detected in some	14	glioma: 1.7;pancreatic cancer: 7.7	Low region specificity	Detected in all			Cell type enhanced	Detected in some		memory CD8 T-cell: 1.3;naive CD4 T-cell: 1.0	Lineage enriched	Detected in single	14	T-cells: 1.3	Low region specificity	Detected in all			Low region specificity	Detected in all			HPA042283	Enhanced
C10orf67	bA215C7.4, C10orf115, LINC01552, MGC46732	ENSG00000179133	Chromosome 10 open reading frame 67	Q8IYJ2	10	23201916-23344845	Predicted intracellular proteins				Evidence at protein level	Evidence at transcript level	Evidence at transcript level	Evidence at protein level	Evidence at protein level	Tissue enhanced	Detected in many		fallopian tube: 7.3;pituitary gland: 9.0;testis: 13.8	Cell line enhanced	Detected in some		HaCaT: 5.2;SiHa: 8.4	Not detected	Not detected			Low region specificity	Detected in many			Cell type enhanced	Detected in many		T-reg: 4.2	Low lineage specificity	Detected in many											HPA038130, HPA038131	Approved
MYO3A	DFNB30	ENSG00000095777	Myosin IIIA	Q8NEV4	10	25934071-26212536	Disease related genes, Enzymes, Plasma proteins, Potential drug targets, Predicted intracellular proteins	Hearing, Sensory transduction, Vision	Actin-binding, Kinase, Motor protein, Myosin, Serine/threonine-protein kinase, Transferase	Deafness, Non-syndromic deafness	Evidence at protein level	Evidence at protein level	Evidence at protein level	Evidence at protein level	Evidence at protein level	Tissue enhanced	Detected in many		pituitary gland: 8.1;testis: 12.5	Cell line enhanced	Detected in some		AF22: 2.3;CAPAN-2: 2.2;HEK 293: 2.6;SCLC-21H: 2.4;U-2 OS: 4.3;U-698: 10.9	Low cancer specificity	Detected in many			Group enriched	Detected in many	4	basal ganglia: 5.0;cerebral cortex: 1.9;hypothalamus: 1.3;pons and medulla: 5.4	Cell type enriched	Detected in single	12	naive B-cell: 1.1	Lineage enriched	Detected in single	12	B-cells: 1.1	Not detected	Not detected			Low region specificity	Detected in some			HPA048951, HPA051893	Approved
ARMC4	CILD23, DKFZP434P1735, FLJ10376, FLJ10817	ENSG00000169126	Armadillo repeat containing 4	Q5T2S8	10	27812164-27999048	Disease related genes, Predicted intracellular proteins	Cilium biogenesis/degradation		Ciliopathy, Kartagener syndrome, Primary ciliary dyskinesia	Evidence at protein level	Evidence at protein level	Evidence at protein level	Evidence at protein level	Evidence at protein level	Tissue enhanced	Detected in many		fallopian tube: 19.6;pituitary gland: 18.5;testis: 22.0	Cell line enhanced	Detected in some		AF22: 6.4;BJ: 6.4;fHDF/TERT166: 7.5;HEK 293: 5.4;NTERA-2: 5.6;RH-30: 16.1	Low cancer specificity	Detected in some			Low region specificity	Detected in many			Not detected	Not detected			Not detected	Not detected			Low region specificity	Detected in many			Low region specificity	Detected in many			HPA037829	Enhanced
UCN3	SPC, UCNIII	ENSG00000178473	Urocortin 3	Q969E3	10	5365009-5374692	Predicted secreted proteins		Hormone		Evidence at protein level	Evidence at transcript level	Evidence at protein level	Evidence at protein level	Evidence at protein level	Group enriched	Detected in some	5	intestine: 14.9;pancreas: 10.6;pituitary gland: 5.6;stomach 1: 4.6	Cell line enriched	Detected in single	8	SCLC-21H: 5.4	Group enriched	Detected in many	5	lung cancer: 5.1;pancreatic cancer: 15.4;stomach cancer: 3.7	Low region specificity	Detected in some			Not detected	Not detected			Not detected	Not detected			Region enhanced	Detected in some		hypothalamus: 5.9	Region enriched	Detected in single	7	hypothalamus: 4.7	HPA038281	Uncertain
LRRTM3		ENSG00000198739	Leucine rich repeat transmembrane neuronal 3	Q86VH5	10	66926006-67099830	Predicted membrane proteins				Evidence at protein level	Evidence at protein level	Evidence at transcript level	Evidence at protein level	Evidence at protein level	Group enriched	Detected in many	5	adrenal gland: 7.3;brain: 29.1;ovary: 8.0;pituitary gland: 26.6	Cell line enhanced	Detected in some		AF22: 3.7;Daudi: 2.2;HAP1: 10.6;NTERA-2: 2.3;RPMI-8226: 1.8	Cancer enriched	Detected in single	7	glioma: 2.9	Low region specificity	Detected in all			Not detected	Not detected			Not detected	Not detected			Low region specificity	Detected in all			Low region specificity	Detected in all			HPA070444, HPA078598
CFAP70	FLJ25765, TTC18	ENSG00000156042	Cilia and flagella associated protein 70	Q5T0N1	10	73253759-73358859	Predicted intracellular proteins				Evidence at protein level	Evidence at protein level	Evidence at transcript level	Evidence at protein level	Evidence at protein level	Tissue enhanced	Detected in many		pituitary gland: 27.2;testis: 22.3	Cell line enhanced	Detected in many		PC-3: 9.0	Low cancer specificity	Detected in many			Low region specificity	Detected in all			Low cell type specificity	Detected in many			Low lineage specificity	Detected in many			Low region specificity	Detected in many			Low region specificity	Detected in all			HPA037582, HPA070304	Enhanced
FFAR4	GPR120, GPR129, O3FAR1, PGR4	ENSG00000186188	Free fatty acid receptor 4	Q5NUL3	10	93566665-93604480	G-protein coupled receptors, Predicted membrane proteins		G-protein coupled receptor, Receptor, Transducer		Evidence at protein level	Evidence at transcript level	Evidence at protein level	Evidence at protein level		Group enriched	Detected in many	4	intestine: 15.8;lung: 11.7;pituitary gland: 39.2	Cell line enhanced	Detected in some		A549: 3.3;CACO-2: 2.7;HaCaT: 5.5;NB-4: 6.1	Cancer enhanced	Detected in some		colorectal cancer: 4.6	Low region specificity	Detected in many			Cell type enhanced	Detected in some		myeloid DC: 3.4	Low lineage specificity	Detected in many			Not detected	Not detected			Low region specificity	Detected in many			HPA042563
CEP126	KIAA1377	ENSG00000110318	Centrosomal protein 126	Q9P2H0	11	101915015-102001058	Predicted intracellular proteins	Cilium biogenesis/degradation			Evidence at protein level	Evidence at protein level	Evidence at protein level	Evidence at protein level	Evidence at protein level	Tissue enhanced	Detected in all		pituitary gland: 47.3	Cell line enhanced	Detected in many		ASC diff: 10.0;EFO-21: 9.5	Low cancer specificity	Detected in many			Low region specificity	Detected in all			Low cell type specificity	Detected in many			Low lineage specificity	Detected in many			Low region specificity	Detected in all			Low region specificity	Detected in all			HPA038381, HPA038399
DYNC2H1	DHC1b, DHC2, DNCH2, DYH1B, hdhc11	ENSG00000187240	Dynein cytoplasmic 2 heavy chain 1	Q8NCM8	11	103109431-103479863	Disease related genes, Predicted intracellular proteins	Cilium biogenesis/degradation	Developmental protein, Motor protein	Ciliopathy, Disease mutation	Evidence at protein level	Evidence at protein level	Evidence at protein level	Evidence at protein level	Evidence at protein level	Tissue enhanced	Detected in all		pituitary gland: 35.7	Cell line enhanced	Detected in many		ASC TERT1: 17.9	Low cancer specificity	Detected in many			Low region specificity	Detected in all			Cell type enhanced	Detected in some		NK-cell: 2.9	Group enriched	Detected in many	5	NK-cells: 2.9;T-cells: 2.2	Low region specificity	Detected in all							HPA039015, HPA039016	Approved
ELMOD1	DKFZp547C176	ENSG00000110675	ELMO domain containing 1	Q8N336	11	107591091-107666779	Predicted intracellular proteins, Predicted membrane proteins		GTPase activation		Evidence at protein level	Evidence at transcript level	Evidence at transcript level	Evidence at protein level	Evidence at protein level	Group enriched	Detected in many	7	brain: 51.1;pituitary gland: 20.8;skin 1: 34.7	Group enriched	Detected in some	4	HUVEC TERT2: 11.6;RH-30: 26.5	Cancer enriched	Detected in single	15	glioma: 4.4	Low region specificity	Detected in all			Low cell type specificity	Detected in some			Low lineage specificity	Detected in many			Low region specificity	Detected in all			Low region specificity	Detected in all			HPA038435, HPA066479
RAB39A	RAB39	ENSG00000179331	RAB39A, member RAS oncogene family	Q14964	11	107928503-107963482	Predicted intracellular proteins	Autophagy, Protein transport, Transport			Evidence at protein level	Evidence at transcript level	Evidence at protein level	Evidence at protein level	Evidence at protein level	Tissue enhanced	Detected in many		brain: 16.3;pituitary gland: 10.0	Cell line enhanced	Detected in some		NTERA-2: 6.7;RPMI-8226: 11.9;SCLC-21H: 21.8;SH-SY5Y: 13.5	Low cancer specificity	Detected in some			Low region specificity	Detected in all			Group enriched	Detected in many	7	classical monocyte: 3.3;intermediate monocyte: 5.0;memory B-cell: 1.4;myeloid DC: 2.4;naive B-cell: 1.3;non-classical monocyte: 3.5	Group enriched	Detected in many	7	B-cells: 1.4;dendritic cells: 2.4;monocytes: 5.0	Low region specificity	Detected in all			Low region specificity	Detected in all			HPA042505	Uncertain
DRD2		ENSG00000149295	Dopamine receptor D2	P14416	11	113409615-113475691	FDA approved drug targets, G-protein coupled receptors, Predicted intracellular proteins, Predicted membrane proteins, Transporters		G-protein coupled receptor, Receptor, Transducer	Disease mutation, FDA approved drug targets	Evidence at protein level	Evidence at protein level	Evidence at protein level	Evidence at protein level		Group enriched	Detected in many	8	adrenal gland: 17.3;brain: 52.0;pituitary gland: 51.6	Cell line enriched	Detected in some	9	SCLC-21H: 44.2	Low cancer specificity	Detected in some			Region enriched	Detected in many	5	basal ganglia: 52.0	Not detected	Not detected			Not detected	Not detected			Region enriched	Detected in many	10	basal ganglia: 183.8	Group enriched	Detected in many	9	basal ganglia: 126.7;midbrain: 41.7	HPA015139, HPA015691	Supported
CLDN25		ENSG00000228607	Claudin 25	C9JDP6	11	113779747-113780500	Predicted membrane proteins				Evidence at transcript level	Evidence at transcript level				Tissue enhanced	Detected in some		pituitary gland: 2.5;skin 1: 1.2	Cell line enriched	Detected in single	33	T-47d: 3.2	Not detected	Not detected							Not detected	Not detected			Not detected	Not detected							Low region specificity	Detected in single			HPA053555	Uncertain
CCDC153	LOC283152	ENSG00000248712	Coiled-coil domain containing 153	Q494R4	11	119189638-119196769	Predicted intracellular proteins				Evidence at protein level	Evidence at transcript level	Evidence at protein level	Evidence at protein level		Tissue enhanced	Detected in many		blood: 15.1;fallopian tube: 15.8;pituitary gland: 20.0	Cell line enhanced	Detected in many		T-47d: 12.8	Low cancer specificity	Detected in many			Low region specificity	Detected in many			Cell type enhanced	Detected in many		neutrophil: 15.1	Lineage enriched	Detected in many	6	granulocytes: 15.1	Low region specificity	Detected in many			Low region specificity	Detected in many			HPA041497	Uncertain
BSX	BSX1	ENSG00000188909	Brain specific homeobox	Q3C1V8	11	122977570-122981720	Predicted intracellular proteins, Transcription factors	Transcription, Transcription regulation	Activator, DNA-binding		Evidence at transcript level	Evidence at transcript level	Evidence at transcript level	Evidence at transcript level		Group enriched	Detected in some	5	brain: 4.9;pituitary gland: 1.7;testis: 1.7	Group enriched	Detected in some	21	HDLM-2: 1.5;SCLC-21H: 2.6;SH-SY5Y: 1.9	Not detected	Not detected			Low region specificity	Detected in some			Not detected	Not detected			Not detected	Not detected			Region enriched	Detected in single	5	hypothalamus: 5.3	Region enriched	Detected in single	8	hypothalamus: 4.5	HPA015654	Uncertain
KCNJ5	CIR, GIRK4, KATP1, Kir3.4, LQT13	ENSG00000120457	Potassium voltage-gated channel subfamily J member 5	P48544	11	128891356-128921035	Cancer-related genes, Disease related genes, Potential drug targets, Predicted membrane proteins, Transporters, Voltage-gated ion channels	Ion transport, Potassium transport, Transport	Ion channel, Voltage-gated channel	Cancer-related genes, Disease mutation, Long QT syndrome	Evidence at protein level	Evidence at protein level	Evidence at protein level	Evidence at protein level	Evidence at protein level	Tissue enhanced	Detected in many		adrenal gland: 40.7;ductus deferens: 54.6;pituitary gland: 23.4	Cell line enriched	Detected in some	13	HBEC3-KT: 17.1	Low cancer specificity	Detected in many			Low region specificity	Detected in many			Cell type enhanced	Detected in some		neutrophil: 2.9	Low lineage specificity	Detected in single			Group enriched	Detected in many	6	basal ganglia: 3.1;hypothalamus: 8.0;midbrain: 2.2;thalamus: 4.0	Low region specificity	Detected in all			HPA014722, HPA017353, CAB022569	Enhanced
ABCC8	ABC36, HHF1, HI, HRINS, MRP8, PHHI, SUR, SUR1, TNDM2	ENSG00000006071	ATP binding cassette subfamily C member 8	Q09428	11	17392498-17476879	Disease related genes, FDA approved drug targets, Plasma proteins, Predicted membrane proteins, Transporters	Transport	Receptor	Diabetes mellitus, Disease mutation, FDA approved drug targets	Evidence at protein level	Evidence at transcript level	Evidence at protein level	Evidence at protein level	Evidence at protein level	Tissue enhanced	Detected in many		brain: 28.0;pancreas: 25.5;pituitary gland: 26.6	Group enriched	Detected in some	5	A549: 4.6;AN3-CA: 3.7;SCLC-21H: 6.5	Cancer enriched	Detected in some	9	pancreatic cancer: 16.5	Low region specificity	Detected in all			Not detected	Not detected			Not detected	Not detected							Low region specificity	Detected in all			CAB011451, HPA042318	Approved
OTOG	FLJ46346, mlemp, OTGN	ENSG00000188162	Otogelin	Q6ZRI0	11	17547373-17647150	Disease related genes, Predicted intracellular proteins, Predicted secreted proteins			Deafness, Disease mutation, Non-syndromic deafness	Evidence at protein level	Evidence at transcript level	Evidence at protein level	Evidence at protein level	Evidence at protein level	Group enriched	Detected in some	14	pituitary gland: 4.8;testis: 3.5	Cell line enriched	Detected in some	14	CACO-2: 14.0	Not detected	Not detected							Not detected	Not detected			Not detected	Not detected			Not detected	Not detected			Not detected	Not detected
TPH1	TPH, TPRH	ENSG00000129167	Tryptophan hydroxylase 1	P17752	11	18017564-18042426	Enzymes, FDA approved drug targets, Predicted intracellular proteins	Serotonin biosynthesis	Monooxygenase, Oxidoreductase	FDA approved drug targets	Evidence at protein level	Evidence at transcript level	Evidence at protein level	Evidence at protein level	Evidence at protein level	Group enriched	Detected in some	6	brain: 4.2;intestine: 16.2;pituitary gland: 5.4;stomach 1: 13.3	Cell line enhanced	Detected in many		HL-60: 4.5	Low cancer specificity	Detected in some			Region enriched	Detected in single	6	cerebral cortex: 4.2	Low cell type specificity	Detected in some			Low lineage specificity	Detected in many			Low region specificity	Detected in some							CAB010767, HPA022483	Approved
FSHB		ENSG00000131808	Follicle stimulating hormone beta subunit	P01225	11	30231016-30235261	Cancer-related genes, Disease related genes, Predicted secreted proteins		Hormone	Cancer-related genes, Disease mutation, Hypogonadotropic hypogonadism	Evidence at protein level	Evidence at protein level	Evidence at protein level	Evidence at protein level	Evidence at protein level	Tissue enriched	Detected in single	90	pituitary gland: 70.7	Not detected	Not detected			Not detected	Not detected			Not detected	Not detected			Not detected	Not detected			Not detected	Not detected			Not detected	Not detected							CAB023410, HPA069703	Enhanced
DCDC1		ENSG00000170959	Doublecortin domain containing 1	P59894	11	30830369-31369810	Cancer-related genes, Predicted intracellular proteins			Cancer-related genes	Evidence at transcript level	Evidence at transcript level	Evidence at transcript level	Evidence at transcript level		Tissue enhanced	Detected in many		brain: 19.2;pituitary gland: 26.7	Cell line enhanced	Detected in some		RPTEC TERT1: 2.8;U-266/70: 5.4	Not detected	Not detected			Group enriched	Detected in many	6	basal ganglia: 5.6;pons and medulla: 19.2	Cell type enhanced	Detected in single		basophil: 1.4	Low lineage specificity	Detected in single							Low region specificity	Detected in many
LRRC56	DKFZp761L1518, FLJ00101	ENSG00000161328	Leucine rich repeat containing 56	Q8IYG6	11	537527-554916	Predicted intracellular proteins	Cilium biogenesis/degradation		Ciliopathy, Disease mutation, Kartagener syndrome, Primary ciliary dyskinesia	Evidence at transcript level	Evidence at transcript level	Evidence at transcript level	Evidence at transcript level		Tissue enhanced	Detected in many		pituitary gland: 15.5;testis: 20.8	Cell line enhanced	Detected in some		AN3-CA: 4.1;Daudi: 2.9;Karpas-707: 5.8;SK-BR-3: 3.7;T-47d: 4.5	Low cancer specificity	Detected in all			Low region specificity	Detected in many			Cell type enhanced	Detected in single		T-reg: 1.2	Low lineage specificity	Detected in single			Low region specificity	Detected in many			Low region specificity	Detected in many			HPA038728	Uncertain
ZP1		ENSG00000149506	Zona pellucida glycoprotein 1	P60852	11	60867562-60875693	Disease related genes, Predicted membrane proteins, Predicted secreted proteins	Fertilization			Evidence at protein level	Evidence at transcript level	Evidence at protein level	Evidence at protein level	Evidence at protein level	Tissue enhanced	Detected in some		blood: 6.5;epididymis: 2.2;pituitary gland: 3.3	Group enriched	Detected in some	36	RPMI-8226: 15.8;SK-BR-3: 4.5	Low cancer specificity	Detected in single							Cell type enriched	Detected in single	66	plasmacytoid DC: 6.5	Lineage enriched	Detected in single	66	dendritic cells: 6.5	Region enriched	Detected in single	7	basal ganglia: 0.7
LRRC10B		ENSG00000204950	Leucine rich repeat containing 10B	A6NIK2	11	61508800-61511018	Predicted intracellular proteins				Evidence at transcript level	Evidence at transcript level	No human protein/transcript evidence	Evidence at transcript level		Group enriched	Detected in many	7	brain: 27.8;fallopian tube: 36.2;pituitary gland: 14.8	Group enriched	Detected in some	5	AF22: 11.9;RH-30: 12.8;SCLC-21H: 6.7	Low cancer specificity	Detected in many			Region enhanced	Detected in many		basal ganglia: 27.8	Not detected	Not detected			Not detected	Not detected			Region enriched	Detected in many	7	basal ganglia: 202.0	Group enriched	Detected in many	5	basal ganglia: 39.3;hippocampal formation: 35.0	HPA047619	Uncertain
NPAS4	bHLHe79, Le-PAS, NXF, PASD10	ENSG00000174576	Neuronal PAS domain protein 4	Q8IUM7	11	66421004-66426707	Predicted intracellular proteins, Transcription factors	Differentiation, Neurogenesis, Transcription, Transcription regulation	Activator, DNA-binding		Evidence at protein level	Evidence at transcript level	Evidence at protein level	Evidence at protein level		Group enriched	Detected in many	4	brain: 18.7;pituitary gland: 19.5	Cell line enhanced	Detected in some		AF22: 1.6;BJ: 1.4;HMC-1: 1.2;Karpas-707: 4.4;SCLC-21H: 1.6	Not detected	Not detected			Low region specificity	Detected in many			Not detected	Not detected			Not detected	Not detected			Group enriched	Detected in many	5	amygdala: 4.3;basal ganglia: 3.2;cerebral cortex: 8.0;hippocampal formation: 7.1;olfactory region: 5.3	Low region specificity	Detected in all			HPA039255	Uncertain
GAL	GAL-GMAP, GALN, GLNN, GMAP	ENSG00000069482	Galanin and GMAP prepropeptide	P22466	11	68683779-68691175	Disease related genes, Plasma proteins, Predicted secreted proteins		Hormone, Neuropeptide	Disease mutation, Epilepsy	Evidence at protein level	Evidence at protein level	Evidence at protein level	Evidence at protein level	Evidence at protein level	Tissue enriched	Detected in many	8	pituitary gland: 149.9	Cell line enhanced	Detected in some		CACO-2: 46.9;HEK 293: 21.9;K-562: 24.3;NB-4: 86.7;SH-SY5Y: 35.0	Low cancer specificity	Detected in many			Region enriched	Detected in some	8	hypothalamus: 18.8	Cell type enriched	Detected in single	15	intermediate monocyte: 1.5	Lineage enriched	Detected in single	15	monocytes: 1.5	Region enhanced	Detected in many		hypothalamus: 111.6	Low region specificity	Detected in all			HPA049864, CAB079779	Enhanced
NAALAD2	GCPIII, NAALADASE2	ENSG00000077616	N-acetylated alpha-linked acidic dipeptidase 2	Q9Y3Q0	11	90131515-90192894	Enzymes, Predicted intracellular proteins, Predicted membrane proteins		Carboxypeptidase, Dipeptidase, Hydrolase, Metalloprotease, Multifunctional enzyme, Protease		Evidence at protein level	Evidence at transcript level	Evidence at protein level	Evidence at protein level	Evidence at protein level	Tissue enhanced	Detected in many		pituitary gland: 44.1	Group enriched	Detected in some	5	CACO-2: 19.7;SH-SY5Y: 6.6	Cancer enhanced	Detected in some		testis cancer: 1.5	Low region specificity	Detected in all			Cell type enriched	Detected in single	6	non-classical monocyte: 2.4	Lineage enriched	Detected in single	12	monocytes: 2.4	Low region specificity	Detected in all			Low region specificity	Detected in all			HPA060820, HPA065419	Approved
DEUP1	CCDC67, FLJ25393	ENSG00000165325	Deuterosome assembly protein 1	Q05D60	11	93329971-93438487	Predicted intracellular proteins, Predicted membrane proteins	Cilium biogenesis/degradation			Evidence at protein level	Evidence at transcript level	Evidence at protein level	Evidence at protein level	Evidence at protein level	Group enriched	Detected in some	7	fallopian tube: 6.0;pituitary gland: 13.0;testis: 19.9	Cell line enhanced	Detected in some		AF22: 1.4;Karpas-707: 1.0;NTERA-2: 4.0;SCLC-21H: 1.6;U-2 OS: 1.9	Not detected	Not detected			Low region specificity	Detected in single			Not detected	Not detected			Not detected	Not detected			Low region specificity	Detected in single			Low region specificity	Detected in all
CNTN5	hNB-2, NB-2	ENSG00000149972	Contactin 5	O94779	11	99020953-100358885	Plasma proteins, Predicted intracellular proteins	Cell adhesion			Evidence at protein level	Evidence at transcript level	Evidence at protein level	Evidence at protein level	Evidence at protein level	Tissue enhanced	Detected in some		brain: 10.9;pituitary gland: 12.0;salivary gland: 28.4	Cell line enhanced	Detected in some		SCLC-21H: 1.2;TIME: 2.1;U-138 MG: 1.0;U-266/70: 3.3	Not detected	Not detected			Low region specificity	Detected in many			Not detected	Not detected			Not detected	Not detected			Low region specificity	Detected in many							HPA039492, HPA041223	Approved
KLRD1	CD94	ENSG00000134539	Killer cell lectin like receptor D1	Q13241	12	10226058-10329600	CD markers, Predicted intracellular proteins, Predicted membrane proteins		Receptor		Evidence at protein level	Evidence at transcript level	Evidence at protein level	Evidence at protein level	Evidence at protein level	Group enriched	Detected in many	4	blood: 85.5;lymphoid tissue: 31.0;pituitary gland: 44.6	Low cell line specificity	Detected in many			Low cancer specificity	Detected in single			Low region specificity	Detected in many			Group enriched	Detected in many	7	gdT-cell: 67.2;memory CD8 T-cell: 28.0;naive CD8 T-cell: 30.3;NK-cell: 85.5	Group enriched	Detected in many	63	NK-cells: 85.5;T-cells: 67.2	Not detected	Not detected							HPA069688	Uncertain
ASCL1	ASH1, bHLHa46, HASH1	ENSG00000139352	Achaete-scute family bHLH transcription factor 1	P50553	12	102957686-102960516	Predicted intracellular proteins, Transcription factors	Differentiation, Neurogenesis, Transcription, Transcription regulation	Activator, Developmental protein, DNA-binding		Evidence at protein level	Evidence at protein level	Evidence at protein level	Evidence at protein level		Tissue enhanced	Detected in many		brain: 19.3;liver: 23.0;pituitary gland: 29.4	Group enriched	Detected in some	22	SCLC-21H: 32.6;SH-SY5Y: 17.6	Group enriched	Detected in many	6	glioma: 21.4;lung cancer: 11.2	Low region specificity	Detected in all			Not detected	Not detected			Not detected	Not detected			Low region specificity	Detected in single			Low region specificity	Detected in all			HPA029217, HPA076307	Enhanced
KSR2	FLJ25965	ENSG00000171435	Kinase suppressor of ras 2	Q6VAB6	12	117453012-117968983	Enzymes, Plasma proteins, Predicted intracellular proteins, RAS pathway related proteins		Kinase, Serine/threonine-protein kinase, Transferase		Evidence at protein level	Evidence at protein level	Evidence at protein level	Evidence at protein level	Evidence at protein level	Group enriched	Detected in many	5	brain: 27.4;pituitary gland: 24.6	Group enriched	Detected in some	5	HUVEC TERT2: 7.2;SCLC-21H: 5.3;TIME: 10.8	Not detected	Not detected			Low region specificity	Detected in all			Not detected	Not detected			Not detected	Not detected			Low region specificity	Detected in all			Low region specificity	Detected in all			HPA035536	Enhanced
WDR66	CaM-IP4, MGC33630	ENSG00000158023	WD repeat domain 66	Q8TBY9	12	121917862-122003927	Predicted intracellular proteins				Evidence at protein level	Evidence at protein level	Evidence at transcript level	Evidence at protein level	Evidence at protein level	Tissue enhanced	Detected in many		fallopian tube: 24.6;pituitary gland: 28.4;testis: 35.0	Cell line enhanced	Detected in some		HBEC3-KT: 21.4;hTCEpi: 20.2;hTERT-HME1: 13.7	Low cancer specificity	Detected in many			Low region specificity	Detected in many			Cell type enriched	Detected in single	10	plasmacytoid DC: 4.9	Lineage enriched	Detected in single	10	dendritic cells: 4.9	Low region specificity	Detected in many			Low region specificity	Detected in many			HPA039902, HPA040005	Supported
GPR19		ENSG00000183150	G protein-coupled receptor 19	Q15760	12	12660891-12696207	G-protein coupled receptors, Predicted intracellular proteins, Predicted membrane proteins		G-protein coupled receptor, Receptor, Transducer		Evidence at protein level	Evidence at protein level	Evidence at transcript level	Evidence at protein level	Evidence at protein level	Tissue enhanced	Detected in many		blood: 9.2;brain: 13.3;pituitary gland: 9.8;testis: 9.8	Cell line enhanced	Detected in many		HDLM-2: 23.2;NTERA-2: 24.1;WM-115: 12.3	Cancer enhanced	Detected in many		testis cancer: 5.8	Low region specificity	Detected in all			Cell type enhanced	Detected in many		T-reg: 9.2	Group enriched	Detected in many	16	granulocytes: 4.2;T-cells: 9.2	Low region specificity	Detected in all			Low region specificity	Detected in all			HPA013955	Uncertain
RIMBP2	KIAA0318, MGC15831, PPP1R133, RBP2, RIM-BP2	ENSG00000060709	RIMS binding protein 2	O15034	12	130396137-130716281	Predicted intracellular proteins				Evidence at protein level	Evidence at transcript level	Evidence at protein level	Evidence at protein level	Evidence at protein level	Tissue enhanced	Detected in many		brain: 24.7;parathyroid gland: 49.1;pituitary gland: 42.7	Group enriched	Detected in some	6	SCLC-21H: 17.2;SH-SY5Y: 33.2	Low cancer specificity	Detected in many			Low region specificity	Detected in all			Cell type enriched	Detected in single	6	naive B-cell: 2.7	Lineage enriched	Detected in single	28	B-cells: 2.7	Low region specificity	Detected in many			Low region specificity	Detected in all			HPA041494, HPA044114
ZNF10	KOX1	ENSG00000256223	Zinc finger protein 10	P21506	12	133130575-133159465	Predicted intracellular proteins, Transcription factors	Transcription, Transcription regulation	DNA-binding		Evidence at protein level	Evidence at transcript level	Evidence at protein level	Evidence at protein level	Evidence at protein level	Tissue enhanced	Detected in all		pituitary gland: 57.6	Low cell line specificity	Detected in many			Low cancer specificity	Detected in all			Low region specificity	Detected in all			Low cell type specificity	Detected in many			Low lineage specificity	Detected in many							Low region specificity	Detected in all			HPA003204	Uncertain
AC026786.1		ENSG00000256825			12	133130984-133202369	Predicted intracellular proteins				Evidence at transcript level	Evidence at transcript level				Tissue enriched	Detected in many	4	pituitary gland: 21.5	Cell line enhanced	Detected in some		A549: 1.5;BJ: 1.6;CACO-2: 3.6;TIME: 2.4	Not detected	Not detected			Low region specificity	Detected in all			Cell type enhanced	Detected in some		plasmacytoid DC: 1.8	Low lineage specificity	Detected in many
CASC1	FLJ10921, LAS1, PPP1R54	ENSG00000118307	Cancer susceptibility 1	Q6TDU7	12	25108420-25195162	Predicted intracellular proteins				Evidence at protein level	Evidence at protein level	Evidence at transcript level	Evidence at protein level	Evidence at protein level	Tissue enhanced	Detected in many		fallopian tube: 17.1;pituitary gland: 21.5;testis: 25.3	Cell line enhanced	Detected in some		Daudi: 3.4	Low cancer specificity	Detected in many			Low region specificity	Detected in many			Cell type enhanced	Detected in some		neutrophil: 4.2	Group enriched	Detected in many	5	B-cells: 2.6;granulocytes: 4.2	Low region specificity	Detected in many			Low region specificity	Detected in all			HPA039662	Enhanced
LMNTD1	FLJ36004, IFLTD1, Pas1c1	ENSG00000152936	Lamin tail domain containing 1	Q8N9Z9	12	25409307-25648579	Predicted intracellular proteins				Evidence at protein level	Evidence at transcript level	Evidence at transcript level	Evidence at protein level	Evidence at protein level	Tissue enhanced	Detected in many		brain: 13.4;fallopian tube: 19.0;pituitary gland: 21.3;testis: 15.0	Cell line enhanced	Detected in some		BJ hTERT+: 5.4;RT4: 6.6;SH-SY5Y: 6.7;U-2197: 23.5	Cancer enhanced	Detected in single		testis cancer: 0.5	Low region specificity	Detected in all			Low cell type specificity	Detected in many			Low lineage specificity	Detected in many			Low region specificity	Detected in many			Low region specificity	Detected in all			HPA038640
COL2A1	AOM, SEDC, STL1	ENSG00000139219	Collagen type II alpha 1 chain	P02458	12	47972965-48004554	Cancer-related genes, Disease related genes, Predicted secreted proteins			Cancer-related genes, Cataract, Deafness, Disease mutation, Dwarfism, Stickler syndrome	Evidence at protein level	Evidence at protein level	Evidence at protein level	Evidence at protein level	Evidence at protein level	Group enriched	Detected in some	5	epididymis: 22.7;pituitary gland: 11.0;retina: 8.1;stomach 1: 11.3	Cell line enhanced	Detected in some		AF22: 54.0;HAP1: 33.8;HEK 293: 12.5	Low cancer specificity	Detected in many			Low region specificity	Detected in some			Not detected	Not detected			Not detected	Not detected			Not detected	Not detected			Low region specificity	Detected in many			CAB002214, HPA055753	Supported
SLC4A8	NBC3	ENSG00000050438	Solute carrier family 4 member 8	Q2Y0W8	12	51391317-51515763	Predicted membrane proteins	Anion exchange, Antiport, Ion transport, Sodium transport, Transport			Evidence at protein level	Evidence at transcript level	Evidence at protein level	Evidence at protein level	Evidence at protein level	Tissue enhanced	Detected in many		brain: 28.6;pituitary gland: 20.0;testis: 15.3	Cell line enhanced	Detected in many		BEWO: 17.2;HMC-1: 12.1;SCLC-21H: 12.9	Group enriched	Detected in some	6	breast cancer: 1.7;glioma: 2.7;testis cancer: 4.2	Low region specificity	Detected in all			Low cell type specificity	Detected in many			Low lineage specificity	Detected in all			Low region specificity	Detected in all			Low region specificity	Detected in all			HPA077895
SCN8A	CerIII, CIAT, MED, NaCh6, Nav1.6, PN4	ENSG00000196876	Sodium voltage-gated channel alpha subunit 8	Q9UQD0	12	51590266-51812864	Disease related genes, FDA approved drug targets, Plasma proteins, Predicted intracellular proteins, Predicted membrane proteins, Transporters, Voltage-gated ion channels	Ion transport, Sodium transport, Transport	Ion channel, Sodium channel, Voltage-gated channel	Disease mutation, Epilepsy, FDA approved drug targets, Mental retardation	Evidence at protein level	Evidence at transcript level	Evidence at protein level	Evidence at protein level	Evidence at protein level	Group enriched	Detected in many	4	brain: 27.6;pituitary gland: 9.7	Cell line enhanced	Detected in many		AF22: 11.8;ASC TERT1: 12.4;BJ hTERT+: 11.0	Low cancer specificity	Detected in some			Low region specificity	Detected in all			Cell type enhanced	Detected in single		memory CD8 T-cell: 1.0	Low lineage specificity	Detected in single			Low region specificity	Detected in all			Low region specificity	Detected in all			CAB022169, HPA043937, HPA073590
NEUROD4	ATH-3, Atoh3, bHLHa4, MATH-3	ENSG00000123307	Neuronal differentiation 4	Q9HD90	12	55019945-55030014	Predicted intracellular proteins, Transcription factors	Differentiation, Neurogenesis, Transcription, Transcription regulation	Activator, Developmental protein, DNA-binding		Evidence at protein level	Evidence at protein level	Evidence at protein level	Evidence at protein level		Tissue enriched	Detected in some	6	pituitary gland: 54.8	Group enriched	Detected in some	6	AF22: 3.6;SCLC-21H: 7.5	Not detected	Not detected			Not detected	Not detected			Not detected	Not detected			Not detected	Not detected			Not detected	Not detected			Not detected	Not detected			HPA015545	Enhanced
GNB3		ENSG00000111664	G protein subunit beta 3	P16520	12	6839954-6847393	Disease related genes, Plasma proteins, Predicted intracellular proteins, RAS pathway related proteins		Transducer	Congenital stationary night blindness, Disease mutation	Evidence at protein level	Evidence at protein level	Evidence at protein level	Evidence at protein level	Evidence at protein level	Group enriched	Detected in many	8	pituitary gland: 27.0;retina: 79.9	Cell line enhanced	Detected in many		Daudi: 8.4;NTERA-2: 10.1;U-698: 25.4	Cancer enhanced	Detected in some		testis cancer: 3.1	Low region specificity	Detected in many			Cell type enhanced	Detected in single		memory B-cell: 1.5	Lineage enriched	Detected in single	9	B-cells: 1.5	Not detected	Not detected			Not detected	Not detected			HPA040736	Uncertain
OTOGL	C12orf64, FLJ90579	ENSG00000165899	Otogelin like	Q3ZCN5	12	80099537-80380879	Disease related genes, Predicted intracellular proteins			Deafness, Non-syndromic deafness	Evidence at protein level	Evidence at transcript level	Evidence at transcript level	Evidence at protein level	Evidence at protein level	Tissue enhanced	Detected in some		heart muscle: 9.8;kidney: 13.3;pituitary gland: 21.0	Cell line enhanced	Detected in some		SCLC-21H: 3.8;U-2 OS: 2.5;U-87 MG: 7.1	Cancer enhanced	Detected in single		testis cancer: 0.5	Group enriched	Detected in many	4	amygdala: 3.5;basal ganglia: 4.3;cerebral cortex: 5.8;olfactory region: 3.6	Not detected	Not detected			Not detected	Not detected			Low region specificity	Detected in single			Region enriched	Detected in single	5	basal ganglia: 5.2	HPA040364, HPA053392	Uncertain
TSPAN19		ENSG00000231738	Tetraspanin 19	P0C672	12	85014311-85036277	Predicted intracellular proteins, Predicted membrane proteins				Evidence at transcript level	Evidence at transcript level				Tissue enhanced	Detected in many		lung: 9.7;pituitary gland: 20.0	Cell line enhanced	Detected in many		SCLC-21H: 6.3;SK-BR-3: 4.2;U-266/70: 3.8	Not detected	Not detected			Low region specificity	Detected in all			Cell type enhanced	Detected in many		neutrophil: 5.4	Low lineage specificity	Detected in many							Low region specificity	Detected in all			HPA057066	Uncertain
LRRIQ1	FLJ12303, KIAA1801	ENSG00000133640	Leucine rich repeats and IQ motif containing 1	Q96JM4	12	85036314-85263224	Predicted intracellular proteins				Evidence at protein level	Evidence at transcript level	Evidence at transcript level	Evidence at protein level	Evidence at protein level	Tissue enhanced	Detected in many		brain: 21.5;pituitary gland: 24.9;testis: 20.1	Cell line enhanced	Detected in many		AF22: 3.8;RPTEC TERT1: 6.5;SH-SY5Y: 4.3;U-138 MG: 3.6	Low cancer specificity	Detected in some			Region enhanced	Detected in many		pons and medulla: 21.5	Not detected	Not detected			Not detected	Not detected			Low region specificity	Detected in many			Low region specificity	Detected in all			HPA046162	Uncertain
MGAT4C	HGNT-IV-H	ENSG00000182050	MGAT4 family member C	Q9UBM8	12	85955666-86838904	Enzymes, Predicted membrane proteins		Glycosyltransferase, Transferase		Evidence at transcript level	Evidence at transcript level	Evidence at transcript level	Evidence at transcript level		Group enriched	Detected in many	4	brain: 12.8;epididymis: 10.9;pituitary gland: 25.9;testis: 7.8;thyroid gland: 18.0	Group enriched	Detected in some	13	NTERA-2: 10.9;SCLC-21H: 4.8	Cancer enriched	Detected in single	19	thyroid cancer: 2.6	Low region specificity	Detected in all			Not detected	Not detected			Not detected	Not detected			Low region specificity	Detected in all			Low region specificity	Detected in many			HPA016418	Approved
FAM155A		ENSG00000204442	Family with sequence similarity 155 member A	B1AL88	13	107163510-107866735	Predicted membrane proteins				Evidence at protein level	Evidence at protein level	Evidence at transcript level	Evidence at protein level	Evidence at protein level	Tissue enhanced	Detected in many		brain: 19.0;pituitary gland: 10.3	Cell line enhanced	Detected in some		RPTEC TERT1: 11.6;SCLC-21H: 7.1;SH-SY5Y: 16.1;U-138 MG: 5.0;U-87 MG: 10.2	Low cancer specificity	Detected in some			Low region specificity	Detected in many			Not detected	Not detected			Not detected	Not detected			Low region specificity	Detected in all							HPA039453, HPA058768	Enhanced
ATP8A2	ATPIB, ML-1	ENSG00000132932	ATPase phospholipid transporting 8A2	Q9NTI2	13	25372071-26025851	Disease related genes, Enzymes, Potential drug targets, Predicted membrane proteins	Lipid transport, Transport		Disease mutation, Mental retardation	Evidence at protein level	Evidence at protein level	Evidence at protein level	Evidence at protein level	Evidence at protein level	Group enriched	Detected in many	6	brain: 34.9;pituitary gland: 37.0;testis: 10.4	Cell line enriched	Detected in some	6	HMC-1: 21.9	Low cancer specificity	Detected in many			Low region specificity	Detected in all			Cell type enhanced	Detected in some		naive CD4 T-cell: 2.3;naive CD8 T-cell: 3.3	Lineage enriched	Detected in single	12	T-cells: 3.3	Low region specificity	Detected in all			Low region specificity	Detected in all			HPA039926, HPA040033	Enhanced
MTUS2	CAZIP, ICIS, KIAA0774, TIP150	ENSG00000132938	Microtubule associated scaffold protein 2	Q5JR59	13	28820348-29505947	Predicted intracellular proteins				Evidence at protein level	Evidence at protein level	Evidence at protein level	Evidence at protein level	Evidence at protein level	Tissue enhanced	Detected in many		heart muscle: 46.8;pituitary gland: 19.3	Group enriched	Detected in some	4	HaCaT: 16.3;HeLa: 6.8	Low cancer specificity	Detected in some			Low region specificity	Detected in many			Cell type enhanced	Detected in some		eosinophil: 1.9;intermediate monocyte: 1.7	Group enriched	Detected in many	4	dendritic cells: 1.3;granulocytes: 1.9;monocytes: 1.7	Low region specificity	Detected in all			Low region specificity	Detected in all			HPA031473, HPA031474, HPA031475	Enhanced
DLK1	Delta1, FA1, pG2, Pref-1, ZOG	ENSG00000185559	Delta like non-canonical Notch ligand 1	P80370	14	100725705-100738224	Predicted intracellular proteins, Predicted membrane proteins				Evidence at protein level	Evidence at protein level	Evidence at protein level	Evidence at protein level	Evidence at protein level	Group enriched	Detected in many	5	adrenal gland: 157.6;pituitary gland: 143.1;placenta: 244.9	Group enriched	Detected in some	6	AF22: 22.5;Hep G2: 75.2;SH-SY5Y: 89.6	Cancer enhanced	Detected in many		liver cancer: 28.1	Group enriched	Detected in some	5	hypothalamus: 2.6;pons and medulla: 6.0	Not detected	Not detected			Not detected	Not detected			Region enhanced	Detected in some		hypothalamus: 65.4	Region enhanced	Detected in many		midbrain: 159.6	CAB005872, HPA062262	Enhanced
TMEM179	C14orf90, FLJ42486, TMEM179A	ENSG00000258986	Transmembrane protein 179	Q6ZVK1	14	104474678-104605647	Predicted intracellular proteins, Predicted membrane proteins, Transporters				Evidence at protein level	Evidence at transcript level	Evidence at transcript level	Evidence at protein level	Evidence at protein level	Group enriched	Detected in many	5	adrenal gland: 20.2;brain: 30.4;pituitary gland: 23.0	Cell line enhanced	Detected in some		NTERA-2: 6.4;SCLC-21H: 27.6;SH-SY5Y: 8.7	Low cancer specificity	Detected in some			Low region specificity	Detected in all			Not detected	Not detected			Not detected	Not detected			Low region specificity	Detected in all			Low region specificity	Detected in all			HPA002942
OR10G3		ENSG00000169208	Olfactory receptor family 10 subfamily G member 3	Q8NGC4	14	21568520-21580076	G-protein coupled receptors, Predicted membrane proteins	Olfaction, Sensory transduction	G-protein coupled receptor, Receptor, Transducer		Evidence at transcript level	Evidence at transcript level	No human protein/transcript evidence	No human protein/transcript evidence		Group enriched	Detected in some	5	blood: 3.4;bone marrow: 2.0;pituitary gland: 4.3;skin 1: 1.2	Cell line enhanced	Detected in some		CACO-2: 2.1	Not detected	Not detected							Cell type enhanced	Detected in some		neutrophil: 3.4	Low lineage specificity	Detected in many							Not detected	Not detected			HPA019766	Uncertain
CARMIL3	BC008134, C14orf121, crml-1, LRRC16B	ENSG00000186648	Capping protein regulator and myosin 1 linker 3	Q8ND23	14	24052000-24069728	Predicted intracellular proteins				Evidence at protein level	Evidence at transcript level	Evidence at transcript level	Evidence at protein level	Evidence at protein level	Group enriched	Detected in many	5	brain: 30.6;pituitary gland: 7.8;skin 1: 9.4	Cell line enhanced	Detected in some		Daudi: 8.2;HMC-1: 5.8;Karpas-707: 5.2;SCLC-21H: 8.5;SH-SY5Y: 4.2	Low cancer specificity	Detected in some			Low region specificity	Detected in all			Not detected	Not detected			Not detected	Not detected			Low region specificity	Detected in all			Low region specificity	Detected in all			HPA030596	Uncertain
CCDC175	C14orf38	ENSG00000151838	Coiled-coil domain containing 175	P0C221	14	59504539-59576831	Predicted intracellular proteins				Evidence at protein level	Evidence at transcript level	No human protein/transcript evidence	Evidence at protein level	Evidence at protein level	Group enriched	Detected in some	6	brain: 17.1;pituitary gland: 6.6;testis: 8.2	Cell line enhanced	Detected in some		HDLM-2: 1.5;SCLC-21H: 1.7	Not detected	Not detected			Region enriched	Detected in many	5	cerebellum: 17.1	Not detected	Not detected			Not detected	Not detected											HPA004200	Uncertain
LRRC9	FLJ46156	ENSG00000131951	Leucine rich repeat containing 9	Q6ZRR7	14	59919713-60063559	Predicted intracellular proteins				Evidence at transcript level	Evidence at transcript level	Evidence at transcript level	Evidence at transcript level		Tissue enhanced	Detected in some		brain: 16.4;pituitary gland: 13.9;testis: 14.3	Cell line enhanced	Detected in some		AF22: 1.3;CACO-2: 2.0;NTERA-2: 4.2;SCLC-21H: 1.9;SH-SY5Y: 1.3;U-2 OS: 1.2	Not detected	Not detected			Group enriched	Detected in many	5	basal ganglia: 7.3;pons and medulla: 16.4	Not detected	Not detected			Not detected	Not detected			Low region specificity	Detected in many			Low region specificity	Detected in all			HPA040965, HPA041381	Uncertain
C14orf39	SIX6OS1	ENSG00000179008	Chromosome 14 open reading frame 39	Q8N1H7	14	60396469-60515543	Plasma proteins, Predicted intracellular proteins	DNA recombination, Meiosis	Developmental protein		Evidence at protein level	Evidence at transcript level	Evidence at transcript level	Evidence at protein level	Evidence at protein level	Tissue enhanced	Detected in some		pituitary gland: 16.9;salivary gland: 6.7;testis: 14.9	Cell line enhanced	Detected in some		HEL: 5.4;HSkMC: 4.2;MOLT-4: 20.4;RH-30: 5.6;U-2 OS: 11.5	Low cancer specificity	Detected in single			Region enhanced	Detected in single		hypothalamus: 1.4	Not detected	Not detected			Not detected	Not detected			Low region specificity	Detected in some			Not detected	Not detected			HPA059518	Uncertain
SIX6	OPTX2, Six9	ENSG00000184302	SIX homeobox 6	O95475	14	60508951-60512850	Disease related genes, Predicted intracellular proteins, Transcription factors		Developmental protein, DNA-binding	Cataract, Disease mutation, Microphthalmia	Evidence at protein level	Evidence at transcript level	Evidence at protein level	Evidence at protein level	Evidence at protein level	Tissue enriched	Detected in some	4	pituitary gland: 43.3	Cell line enriched	Detected in some	16	MOLT-4: 29.4	Cancer enriched	Detected in single	8	glioma: 1.0	Region enriched	Detected in single	8	hypothalamus: 2.7	Not detected	Not detected			Not detected	Not detected			Not detected	Not detected			Not detected	Not detected			HPA001403	Approved
SIX1	DFNA23	ENSG00000126778	SIX homeobox 1	Q15475	14	60643415-60658259	Cancer-related genes, Disease related genes, Predicted intracellular proteins, Transcription factors	Apoptosis, Transcription, Transcription regulation	Activator, Developmental protein, DNA-binding, Repressor	Cancer-related genes, Deafness, Disease mutation, Non-syndromic deafness	Evidence at protein level	Evidence at protein level	Evidence at protein level	Evidence at protein level	Evidence at protein level	Tissue enhanced	Detected in many		pituitary gland: 39.1;salivary gland: 55.1;skeletal muscle: 59.0	Cell line enhanced	Detected in many		LHCN-M2: 52.7;RH-30: 28.8	Low cancer specificity	Detected in many			Group enriched	Detected in some	5	olfactory region: 1.2;pons and medulla: 4.5	Not detected	Not detected			Not detected	Not detected			Not detected	Not detected			Not detected	Not detected			HPA001893, CAB058690	Enhanced
TMEM63C	C14orf171, CSC1, DKFZp434P0111, hsCSC1	ENSG00000165548	Transmembrane protein 63C	Q9P1W3	14	77116568-77259495	Predicted intracellular proteins, Predicted membrane proteins, Transporters	Ion transport, Transport	Ion channel		Evidence at protein level	Evidence at transcript level	Evidence at transcript level	Evidence at protein level	Evidence at protein level	Tissue enhanced	Detected in many		brain: 63.8;pituitary gland: 21.1	Cell line enhanced	Detected in some		Daudi: 11.6;Karpas-707: 15.6;RPMI-8226: 7.9;SCLC-21H: 21.2;SK-BR-3: 18.8	Low cancer specificity	Detected in many			Region enriched	Detected in all	5	cerebellum: 63.8	Low cell type specificity	Detected in some			Low lineage specificity	Detected in many			Low region specificity	Detected in all			Low region specificity	Detected in all			HPA030657	Uncertain
SAMD15	C14orf174, FAM15A, FLJ35963	ENSG00000100583	Sterile alpha motif domain containing 15	Q9P1V8	14	77376689-77391497	Predicted intracellular proteins				Evidence at protein level	Evidence at protein level	Evidence at transcript level	Evidence at protein level	Evidence at protein level	Tissue enhanced	Detected in many		pituitary gland: 29.1;testis: 22.1	Cell line enhanced	Detected in many		MCF7: 10.6	Low cancer specificity	Detected in many			Low region specificity	Detected in many			Cell type enhanced	Detected in some		neutrophil: 2.3	Low lineage specificity	Detected in single							Low region specificity	Detected in many			HPA030673, HPA030677	Enhanced
GPR68	OGR1	ENSG00000119714	G protein-coupled receptor 68	Q15743	14	91232532-91253925	Disease related genes, G-protein coupled receptors, Potential drug targets, Predicted membrane proteins		G-protein coupled receptor, Receptor, Transducer	Amelogenesis imperfecta, Disease mutation, Tumor suppressor	Evidence at protein level	Evidence at transcript level	Evidence at protein level	Evidence at protein level	Evidence at protein level	Tissue enhanced	Detected in many		pituitary gland: 17.0	Cell line enhanced	Detected in some		fHDF/TERT166: 7.1;U-87 MG: 26.0	Low cancer specificity	Detected in many			Low region specificity	Detected in many			Cell type enhanced	Detected in many		gdT-cell: 16.4	Group enriched	Detected in many	10	NK-cells: 12.8;T-cells: 16.4	Low region specificity	Detected in many			Low region specificity	Detected in all
UNC79	KIAA1409	ENSG00000133958	Unc-79 homolog, NALCN channel complex subunit	Q9P2D8	14	93333219-93707876	Predicted membrane proteins				Evidence at protein level	Evidence at transcript level	Evidence at transcript level	Evidence at protein level	Evidence at protein level	Tissue enhanced	Detected in many		brain: 17.6;pituitary gland: 18.9	Group enriched	Detected in some	5	REH: 8.3;SCLC-21H: 6.1;SH-SY5Y: 3.9;U-937: 3.0	Low cancer specificity	Detected in some			Low region specificity	Detected in all			Not detected	Not detected			Not detected	Not detected			Low region specificity	Detected in all							HPA071881
MAGEL2	NDNL1, nM15	ENSG00000254585	MAGE family member L2	Q9UJ55	15	23643544-23647841	Disease related genes, Predicted intracellular proteins	Biological rhythms, Transcription, Transcription regulation, Transport, Ubl conjugation pathway	Repressor	Autism spectrum disorder, Mental retardation, Obesity	Evidence at protein level	Evidence at transcript level	Evidence at protein level	Evidence at protein level	Evidence at protein level	Tissue enhanced	Detected in many		brain: 20.6;pituitary gland: 13.0	Group enriched	Detected in some	5	AF22: 7.7;NTERA-2: 4.7;U-2 OS: 2.5	Cancer enhanced	Detected in some		testis cancer: 4.3	Group enriched	Detected in many	5	basal ganglia: 20.6;cerebral cortex: 6.4;hypothalamus: 19.4;pons and medulla: 8.9	Not detected	Not detected			Not detected	Not detected			Region enhanced	Detected in many		hypothalamus: 20.7	Low region specificity	Detected in all
SCG5	7B2, SGNE1, SgV	ENSG00000166922	Secretogranin V	P05408	15	32641676-32697098	Predicted secreted proteins	Transport	Chaperone, Neuropeptide		Evidence at protein level	Evidence at protein level	Evidence at protein level	Evidence at protein level	Evidence at protein level	Tissue enhanced	Detected in many		brain: 71.1;pancreas: 63.5;parathyroid gland: 60.1;pituitary gland: 74.6	Cell line enhanced	Detected in some		HHSteC: 14.7;HSkMC: 18.2;NTERA-2: 8.2;SCLC-21H: 16.8;SH-SY5Y: 19.5;U-87 MG: 25.5	Cancer enhanced	Detected in many		pancreatic cancer: 82.9	Low region specificity	Detected in all			Group enriched	Detected in some	5	memory CD4 T-cell: 2.8;naive CD4 T-cell: 1.0	Lineage enriched	Detected in single	28	T-cells: 2.8	Low region specificity	Detected in all			Low region specificity	Detected in all			HPA013136, HPA074618	Enhanced
GJD2	CX36, GJA9	ENSG00000159248	Gap junction protein delta 2	Q9UKL4	15	34751032-34754965	Predicted membrane proteins, Transporters				Evidence at protein level	Evidence at transcript level	Evidence at protein level	Evidence at protein level	Evidence at protein level	Tissue enhanced	Detected in some		adrenal gland: 13.8;pancreas: 8.7;pituitary gland: 23.9;retina: 9.1	Cell line enhanced	Detected in some		NTERA-2: 2.3;SCLC-21H: 3.0	Cancer enriched	Detected in single	32	pancreatic cancer: 4.2	Low region specificity	Detected in many			Low cell type specificity	Detected in some			Low lineage specificity	Detected in many			Low region specificity	Detected in many			Low region specificity	Detected in many
FSIP1	FLJ35989	ENSG00000150667	Fibrous sheath interacting protein 1	Q8NA03	15	39588357-39782830	Predicted intracellular proteins				Evidence at protein level	Evidence at transcript level	Evidence at transcript level	Evidence at protein level	Evidence at protein level	Tissue enhanced	Detected in many		intestine: 17.8;pituitary gland: 11.8;testis: 13.9	Cell line enhanced	Detected in many		BJ: 7.2	Cancer enriched	Detected in some	8	breast cancer: 6.6	Low region specificity	Detected in all			Low cell type specificity	Detected in many			Low lineage specificity	Detected in all							Low region specificity	Detected in many			HPA041002	Uncertain
CTXN2		ENSG00000233932	Cortexin 2	P0C2S0	15	48178122-48203756	Predicted membrane proteins				Evidence at transcript level	Evidence at transcript level	No human protein/transcript evidence	No human protein/transcript evidence		Group enriched	Detected in some	5	brain: 11.3;pituitary gland: 5.7;testis: 4.9	Cell line enhanced	Detected in single		SCLC-21H: 3.6	Not detected	Not detected			Low region specificity	Detected in all			Cell type enhanced	Detected in single		non-classical monocyte: 1.5	Low lineage specificity	Detected in single			Low region specificity	Detected in all			Low region specificity	Detected in many			HPA053168	Uncertain
DNAAF4	CILD25, DYX1C1, EKN1, FLJ37882	ENSG00000256061	Dynein axonemal assembly factor 4	Q8WXU2	15	55410525-55508234	Disease related genes, Predicted intracellular proteins	Neurogenesis		Ciliopathy, Kartagener syndrome, Primary ciliary dyskinesia	Evidence at protein level	Evidence at transcript level	Evidence at protein level	Evidence at protein level	Evidence at protein level	Tissue enhanced	Detected in many		pituitary gland: 26.6	Cell line enhanced	Detected in many		RPTEC TERT1: 17.1	Low cancer specificity	Detected in many			Low region specificity	Detected in all			Low cell type specificity	Detected in many			Low lineage specificity	Detected in many							Low region specificity	Detected in all			HPA051048	Uncertain
TEX9		ENSG00000151575	Testis expressed 9	Q8N6V9	15	56244009-56445997	Predicted intracellular proteins				Evidence at protein level	Evidence at transcript level	Evidence at protein level	Evidence at protein level	Evidence at protein level	Tissue enhanced	Detected in many		pituitary gland: 49.7	Low cell line specificity	Detected in many			Low cancer specificity	Detected in many			Low region specificity	Detected in all			Group enriched	Detected in some	10	basophil: 4.1;memory B-cell: 14.4;naive B-cell: 6.8	Group enriched	Detected in many	11	B-cells: 14.4;granulocytes: 4.1	Low region specificity	Detected in all			Low region specificity	Detected in all			HPA039415	Uncertain
C2CD4A	FAM148A, NLF1	ENSG00000198535	C2 calcium dependent domain containing 4A	Q8NCU7	15	62066977-62070917	Predicted intracellular proteins				Evidence at protein level	Evidence at transcript level	Evidence at transcript level	Evidence at protein level	Evidence at protein level	Group enriched	Detected in many	7	endometrium 1: 6.8;liver: 25.9;pancreas: 20.4;pituitary gland: 21.9	Cell line enriched	Detected in some	18	RPTEC TERT1: 25.8	Low cancer specificity	Detected in many			Low region specificity	Detected in single			Low cell type specificity	Detected in some			Low lineage specificity	Detected in many
IQCH	FLJ12476	ENSG00000103599	IQ motif containing H	Q86VS3	15	67254800-67502260	Predicted intracellular proteins				Evidence at protein level	Evidence at transcript level	Evidence at transcript level	Evidence at protein level	Evidence at protein level	Tissue enhanced	Detected in many		pituitary gland: 14.5;testis: 20.9	Low cell line specificity	Detected in many			Low cancer specificity	Detected in some			Low region specificity	Detected in many			Low cell type specificity	Detected in many			Group enriched	Detected in many	4	B-cells: 1.0;dendritic cells: 1.2;T-cells: 2.1	Not detected	Not detected			Low region specificity	Detected in many			HPA040845	Uncertain
ISL2	FLJ10160	ENSG00000159556	ISL LIM homeobox 2	Q96A47	15	76336724-76342476	Predicted intracellular proteins, Transcription factors		Developmental protein, DNA-binding		Evidence at protein level	Evidence at transcript level	Evidence at protein level	Evidence at protein level	Evidence at protein level	Tissue enhanced	Detected in many		blood: 11.3;pituitary gland: 12.6;salivary gland: 11.8	Cell line enhanced	Detected in many		HEK 293: 15.5	Low cancer specificity	Detected in many			Low region specificity	Detected in some			Group enriched	Detected in many	6	neutrophil: 11.3;non-classical monocyte: 3.9	Group enriched	Detected in many	6	granulocytes: 11.3;monocytes: 3.9	Not detected	Not detected			Not detected	Not detected			HPA075192
SSTR5		ENSG00000162009	Somatostatin receptor 5	P35346	16	1078781-1080142	FDA approved drug targets, G-protein coupled receptors, Plasma proteins, Predicted membrane proteins		G-protein coupled receptor, Receptor, Transducer	FDA approved drug targets	Evidence at protein level	Evidence at protein level	Evidence at protein level	Evidence at protein level	Evidence at protein level	Tissue enhanced	Detected in some		gallbladder: 8.2;lymphoid tissue: 5.2;pituitary gland: 9.0	Group enriched	Detected in some	15	Hep G2: 9.2;PC-3: 34.1	Low cancer specificity	Detected in many			Not detected	Not detected			Not detected	Not detected			Not detected	Not detected			Group enriched	Detected in some	5	basal ganglia: 4.2;hypothalamus: 2.7	Low region specificity	Detected in many			HPA066503
C1QTNF8	CTRP8, UNQ5829	ENSG00000184471	C1q and TNF related 8	P60827	16	1090005-1096244	Predicted secreted proteins				Evidence at protein level	Evidence at transcript level	Evidence at protein level	Evidence at protein level	Evidence at protein level	Group enriched	Detected in some	4	adrenal gland: 2.6;brain: 2.1;fallopian tube: 4.5;pituitary gland: 4.1	Cell line enhanced	Detected in single		A549: 1.3	Not detected	Not detected							Not detected	Not detected			Not detected	Not detected							Low region specificity	Detected in some			HPA056438	Uncertain
BAIAP3	BAP3, KIAA0734	ENSG00000007516	BAI1 associated protein 3	O94812	16	1333601-1349441	Predicted intracellular proteins	Exocytosis, Transport			Evidence at protein level	Evidence at protein level	Evidence at protein level	Evidence at protein level	Evidence at protein level	Tissue enhanced	Detected in many		brain: 39.1;pituitary gland: 88.2	Cell line enhanced	Detected in some		CAPAN-2: 19.7;MCF7: 6.0;RT4: 5.4	Low cancer specificity	Detected in many			Low region specificity	Detected in many			Cell type enhanced	Detected in some		memory B-cell: 4.9	Low lineage specificity	Detected in many			Region enhanced	Detected in many		hypothalamus: 144.1	Low region specificity	Detected in many			HPA015627, HPA015979	Uncertain
SEZ6L2	FLJ90517, PSK-1	ENSG00000174938	Seizure related 6 homolog like 2	Q6UXD5	16	29871159-29899547	Predicted intracellular proteins, Predicted membrane proteins				Evidence at protein level	Evidence at protein level	Evidence at protein level	Evidence at protein level	Evidence at protein level	Tissue enhanced	Detected in many		brain: 52.6;pituitary gland: 36.3	Cell line enhanced	Detected in many		EFO-21: 30.2	Low cancer specificity	Detected in all			Low region specificity	Detected in all			Not detected	Not detected			Not detected	Not detected			Low region specificity	Detected in all			Low region specificity	Detected in all			HPA064471	Enhanced
CLDN9		ENSG00000213937	Claudin 9	O95484	16	3012456-3014505	Predicted membrane proteins	Host-virus interaction	Host cell receptor for virus entry, Receptor		Evidence at protein level	Evidence at protein level	Evidence at protein level	Evidence at protein level	Evidence at protein level	Tissue enhanced	Detected in many		brain: 16.5;pancreas: 9.6;pituitary gland: 15.9;placenta: 10.2	Group enriched	Detected in some	4	CAPAN-2: 5.5;MCF7: 19.1;SCLC-21H: 15.0	Low cancer specificity	Detected in many			Region enriched	Detected in many	8	cerebellum: 16.5	Not detected	Not detected			Not detected	Not detected			Not detected	Not detected			Low region specificity	Detected in all			HPA076613
RPGRIP1L	CORS3, FTM, JBTS7, KIAA1005, MKS5, NPHP8, PPP1R134	ENSG00000103494	RPGRIP1 like	Q68CZ1	16	53598153-53703938	Disease related genes, Predicted intracellular proteins			Ciliopathy, Disease mutation, Joubert syndrome, Meckel syndrome	Evidence at protein level	Evidence at protein level	Evidence at protein level	Evidence at protein level	Evidence at protein level	Tissue enhanced	Detected in all		pituitary gland: 25.8	Low cell line specificity	Detected in all			Low cancer specificity	Detected in many			Low region specificity	Detected in all			Low cell type specificity	Detected in many			Low lineage specificity	Detected in all			Low region specificity	Detected in all			Low region specificity	Detected in all			HPA039405, HPA040530	Uncertain
HYDIN	CILD5, DKFZp434D0513, KIAA1864, PPP1R31	ENSG00000157423	HYDIN, axonemal central pair apparatus protein	Q4G0P3	16	70807378-71230722	Disease related genes, Predicted intracellular proteins			Ciliopathy, Kartagener syndrome, Primary ciliary dyskinesia	Evidence at protein level	Evidence at protein level	Evidence at protein level	Evidence at protein level	Evidence at protein level	Tissue enhanced	Detected in many		brain: 21.5;pituitary gland: 23.6;testis: 19.1	Cell line enhanced	Detected in some		RPTEC TERT1: 5.2;SiHa: 10.9	Not detected	Not detected			Low region specificity	Detected in all			Low cell type specificity	Detected in many			Low lineage specificity	Detected in many			Low region specificity	Detected in some			Low region specificity	Detected in many			HPA067155, HPA074129	Enhanced
ZNF19	KOX12, MGC51021	ENSG00000157429	Zinc finger protein 19	P17023	16	71464555-71565089	Predicted intracellular proteins, Transcription factors	Transcription, Transcription regulation	DNA-binding		Evidence at protein level	Evidence at transcript level	Evidence at transcript level	Evidence at protein level	Evidence at protein level	Tissue enhanced	Detected in all		pituitary gland: 32.0	Low cell line specificity	Detected in many			Low cancer specificity	Detected in some			Low region specificity	Detected in all			Low cell type specificity	Detected in all			Low lineage specificity	Detected in all							Low region specificity	Detected in all			HPA063685	Approved
MYO15A	DFNB3, MYO15	ENSG00000091536	Myosin XVA	Q9UKN7	17	18108706-18179806	Disease related genes, Plasma proteins, Predicted intracellular proteins	Hearing	Actin-binding, Calmodulin-binding, Motor protein, Myosin	Deafness, Disease mutation, Non-syndromic deafness	Evidence at protein level	Evidence at protein level	Evidence at protein level	Evidence at protein level		Tissue enriched	Detected in some	6	pituitary gland: 46.1	Cell line enhanced	Detected in some		ASC TERT1: 2.6;EFO-21: 2.8;HSkMC: 2.2;RPMI-8226: 3.4	Not detected	Not detected			Low region specificity	Detected in some			Cell type enhanced	Detected in some		basophil: 3.8	Lineage enriched	Detected in single	4	granulocytes: 3.8	Not detected	Not detected			Region enriched	Detected in single	15	hippocampal formation: 2.7	HPA078501	Enhanced
RPH3AL	Noc2	ENSG00000181031	Rabphilin 3A like (without C2 domains)	Q9UNE2	17	212389-386254	Predicted intracellular proteins	Exocytosis			Evidence at protein level	Evidence at transcript level	Evidence at protein level	Evidence at protein level	Evidence at protein level	Tissue enhanced	Detected in many		pituitary gland: 58.9	Cell line enhanced	Detected in many		A549: 20.3;PC-3: 6.6;TIME: 6.8	Low cancer specificity	Detected in many			Low region specificity	Detected in many			Low cell type specificity	Detected in many			Low lineage specificity	Detected in many			Low region specificity	Detected in some			Low region specificity	Detected in all			HPA024311	Approved
OR3A2	OLFRA04, OR17-228, OR228	ENSG00000221882	Olfactory receptor family 3 subfamily A member 2	P47893	17	3276942-3386317	G-protein coupled receptors, Plasma proteins, Predicted intracellular proteins, Predicted membrane proteins	Olfaction, Sensory transduction	G-protein coupled receptor, Receptor, Transducer		Evidence at transcript level	Evidence at transcript level	Evidence at transcript level	Evidence at transcript level		Group enriched	Detected in some	5	blood: 3.6;brain: 8.6;lymphoid tissue: 6.5;pituitary gland: 5.5;testis: 10.9	Cell line enriched	Detected in some	6	HDLM-2: 15.4	Cancer enhanced	Detected in single		testis cancer: 0.5	Low region specificity	Detected in many			Low cell type specificity	Detected in many			Low lineage specificity	Detected in many
KRT40	FLJ36600, KA36	ENSG00000204889	Keratin 40	Q6A162	17	40977716-40987135	Predicted intracellular proteins				Evidence at protein level	Evidence at protein level	Evidence at protein level	Evidence at protein level	Evidence at protein level	Tissue enhanced	Detected in some		pituitary gland: 9.5;skin 1: 5.2	Cell line enriched	Detected in single	7	SK-BR-3: 4.3	Cancer enhanced	Detected in some		colorectal cancer: 2.4	Not detected	Not detected			Not detected	Not detected			Not detected	Not detected			Not detected	Not detected			Low region specificity	Detected in all			HPA075961	Supported
TTC25	DKFZP434H0115	ENSG00000204815	Tetratricopeptide repeat domain 25	Q96NG3	17	41930635-41965651	Disease related genes, Predicted intracellular proteins			Ciliopathy, Kartagener syndrome, Primary ciliary dyskinesia	Evidence at protein level	Evidence at protein level	Evidence at protein level	Evidence at protein level	Evidence at protein level	Group enriched	Detected in many	4	brain: 7.7;fallopian tube: 24.6;pituitary gland: 10.6;testis: 29.6	Cell line enhanced	Detected in many		SCLC-21H: 6.9;U-87 MG: 8.3	Low cancer specificity	Detected in many							Cell type enhanced	Detected in some		plasmacytoid DC: 1.8	Low lineage specificity	Detected in many			Low region specificity	Detected in many			Low region specificity	Detected in all			HPA023908	Enhanced
CRHR1	CRF-R, CRF1, CRHR	ENSG00000120088	Corticotropin releasing hormone receptor 1	P34998	17	45784280-45835828	FDA approved drug targets, G-protein coupled receptors, Predicted intracellular proteins, Predicted membrane proteins, Transporters		G-protein coupled receptor, Receptor, Transducer	FDA approved drug targets	Evidence at protein level	Evidence at protein level	Evidence at protein level	Evidence at protein level		Group enriched	Detected in many	7	brain: 23.2;pituitary gland: 16.5	Group enriched	Detected in some	4	RT4: 7.9;SH-SY5Y: 4.9	Low cancer specificity	Detected in some			Low region specificity	Detected in all			Not detected	Not detected			Not detected	Not detected											CAB025251	Enhanced
CHRNE	ACHRE	ENSG00000108556	Cholinergic receptor nicotinic epsilon subunit	Q04844	17	4897774-4903074	Disease related genes, Potential drug targets, Predicted membrane proteins, Transporters	Ion transport, Transport	Ion channel, Ligand-gated ion channel, Receptor	Congenital myasthenic syndrome, Disease mutation	Evidence at protein level	Evidence at transcript level	Evidence at protein level	Evidence at protein level		Group enriched	Detected in some	6	heart muscle: 53.3;pituitary gland: 19.0	Group enriched	Detected in some	13	HEL: 5.9;HMC-1: 14.8	Low cancer specificity	Detected in some			Not detected	Not detected			Cell type enhanced	Detected in many		gdT-cell: 5.9	Low lineage specificity	Detected in many			Low region specificity	Detected in single			Region enriched	Detected in single	14	basal ganglia: 5.7
C17orf107		ENSG00000205710	Chromosome 17 open reading frame 107	Q6ZR85	17	4899418-4902932	Predicted intracellular proteins				Evidence at transcript level	Evidence at transcript level	Evidence at transcript level	Evidence at transcript level		Tissue enhanced	Detected in many		pituitary gland: 25.7;salivary gland: 26.0	Cell line enhanced	Detected in some		fHDF/TERT166: 5.4;HMC-1: 7.2;hTCEpi: 6.5	Low cancer specificity	Detected in many			Low region specificity	Detected in many			Cell type enriched	Detected in single	7	neutrophil: 6.7	Lineage enriched	Detected in single	7	granulocytes: 6.7	Not detected	Not detected							HPA069713	Uncertain
TAC4	HK-1, PPT-C, Pptc	ENSG00000176358	Tachykinin 4	Q86UU9	17	49838309-49848017	Predicted secreted proteins		Hypotensive agent		Evidence at protein level	Evidence at transcript level	Evidence at protein level	Evidence at protein level		Tissue enhanced	Detected in some		liver: 4.7;pituitary gland: 10.4	Cell line enhanced	Detected in some		A549: 4.4;BEWO: 10.5;CACO-2: 6.0	Low cancer specificity	Detected in some			Not detected	Not detected			Not detected	Not detected			Not detected	Not detected							Low region specificity	Detected in all
STXBP4	MGC50337, Synip	ENSG00000166263	Syntaxin binding protein 4	Q6ZWJ1	17	54968727-55173632	Predicted intracellular proteins				Evidence at protein level	Evidence at protein level	Evidence at protein level	Evidence at protein level	Evidence at protein level	Tissue enhanced	Detected in all		pituitary gland: 36.3	Low cell line specificity	Detected in all			Low cancer specificity	Detected in many			Low region specificity	Detected in all			Low cell type specificity	Detected in many			Low lineage specificity	Detected in all			Low region specificity	Detected in all			Low region specificity	Detected in all			CAB007760, HPA022138, HPA022888, HPA024227	Approved
KCNH6	erg2, HERG2, Kv11.2	ENSG00000173826	Potassium voltage-gated channel subfamily H member 6	Q9H252	17	63523334-63548977	Predicted membrane proteins, Voltage-gated ion channels	Ion transport, Potassium transport, Transport	Ion channel, Potassium channel, Voltage-gated channel		Evidence at protein level	Evidence at transcript level	Evidence at protein level	Evidence at protein level		Tissue enhanced	Detected in some		intestine: 8.7;kidney: 15.4;pituitary gland: 7.6;retina: 7.6	Group enriched	Detected in some	6	SCLC-21H: 8.5;SH-SY5Y: 3.3	Cancer enhanced	Detected in some		prostate cancer: 5.3	Low region specificity	Detected in many			Low cell type specificity	Detected in some			Low lineage specificity	Detected in single			Low region specificity	Detected in many			Region enhanced	Detected in single		olfactory region: 4.7	HPA061704	Approved
GH2	GH-V, GHL, GHV, hGH-V	ENSG00000136487	Growth hormone 2	P01242	17	63880215-63881935	Cancer-related genes, Predicted secreted proteins		Hormone	Cancer-related genes	Evidence at protein level	Evidence at protein level	Evidence at protein level	Evidence at protein level	Evidence at protein level	Group enriched	Detected in some	309	pituitary gland: 47.3;placenta: 138.4	Cell line enriched	Detected in single	20	BEWO: 13.4	Not detected	Not detected			Not detected	Not detected			Not detected	Not detected			Not detected	Not detected											HPA043715	Supported
CSHL1	CS-5, CSHP1, CSL, hCS-L, MGC149868	ENSG00000204414	Chorionic somatomammotropin hormone like 1	Q14406	17	63909597-63918838	Predicted intracellular proteins, Predicted secreted proteins		Hormone		Evidence at protein level	Evidence at protein level	Evidence at transcript level	Evidence at transcript level		Group enriched	Detected in some	864	pituitary gland: 334.1;placenta: 293.7	Cell line enhanced	Detected in some		MCF7: 1.3;SCLC-21H: 1.5	Not detected	Not detected			Not detected	Not detected			Not detected	Not detected			Not detected	Not detected											CAB025646, HPA043715	Enhanced
GH1	GH, GH-N, GHN, hGH-N	ENSG00000259384	Growth hormone 1	P01241	17	63917200-63918838	Cancer-related genes, Candidate cardiovascular disease genes, Disease related genes, Predicted intracellular proteins, Predicted secreted proteins		Hormone	Cancer-related genes, Disease mutation, Dwarfism	Evidence at protein level	Evidence at protein level	Evidence at protein level	Evidence at protein level	Evidence at protein level	Tissue enriched	Detected in some	5	pituitary gland: 994.5	Cell line enriched	Detected in some	5	U-698: 7.4	Not detected	Not detected			Not detected	Not detected			Cell type enhanced	Detected in some		naive B-cell: 2.1;T-reg: 2.2	Group enriched	Detected in many	4	B-cells: 2.1;T-cells: 2.2									HPA043715	Supported
MC2R	ACTHR	ENSG00000185231	Melanocortin 2 receptor	Q01718	18	13882044-13915707	Disease related genes, FDA approved drug targets, G-protein coupled receptors, Predicted membrane proteins, Transporters		G-protein coupled receptor, Receptor, Transducer	Disease mutation, FDA approved drug targets	Evidence at protein level	Evidence at protein level	Evidence at protein level	Evidence at protein level		Group enriched	Detected in some	8	adrenal gland: 31.7;pituitary gland: 14.3	Cell line enhanced	Detected in some		HeLa: 1.8;MCF7: 3.7	Not detected	Not detected			Not detected	Not detected			Cell type enhanced	Detected in single		basophil: 1.3	Lineage enriched	Detected in single	4	granulocytes: 1.3	Not detected	Not detected			Not detected	Not detected			HPA079148	Enhanced
SYT4	HsT1192, KIAA1342	ENSG00000132872	Synaptotagmin 4	Q9H2B2	18	43267878-43277650	Predicted intracellular proteins	Differentiation			Evidence at protein level	Evidence at protein level	Evidence at protein level	Evidence at protein level	Evidence at protein level	Tissue enhanced	Detected in many		brain: 60.8;pituitary gland: 31.5	Cell line enriched	Detected in some	11	SH-SY5Y: 72.6	Cancer enhanced	Detected in some		pancreatic cancer: 4.1	Low region specificity	Detected in all			Not detected	Not detected			Not detected	Not detected			Low region specificity	Detected in all			Low region specificity	Detected in all			HPA010574	Approved
GRP		ENSG00000134443	Gastrin releasing peptide	P07492	18	59220168-59230774	Predicted intracellular proteins, Predicted secreted proteins				Evidence at protein level	Evidence at transcript level	Evidence at protein level	Evidence at protein level	Evidence at protein level	Tissue enhanced	Detected in many		lung: 15.6;pituitary gland: 13.2;retina: 22.5	Group enriched	Detected in some	12	BJ hTERT+: 8.4;fHDF/TERT166: 10.6	Low cancer specificity	Detected in many			Low region specificity	Detected in many			Not detected	Not detected			Not detected	Not detected			Low region specificity	Detected in many			Group enriched	Detected in many	4	cerebral cortex: 12.7;hippocampal formation: 34.7;midbrain: 24.8
RAX	RX	ENSG00000134438	Retina and anterior neural fold homeobox	Q9Y2V3	18	59267035-59274086	Disease related genes, Predicted intracellular proteins, Transcription factors	Transcription, Transcription regulation	Developmental protein, DNA-binding	Disease mutation, Microphthalmia	Evidence at protein level	Evidence at transcript level	Evidence at protein level	Evidence at protein level	Evidence at protein level	Group enriched	Detected in some	14	pituitary gland: 12.9;retina: 45.2	Cell line enhanced	Detected in some		HAP1: 1.4;HEK 293: 1.3;HMC-1: 6.0;SH-SY5Y: 3.1;THP-1: 1.4	Not detected	Not detected			Not detected	Not detected			Not detected	Not detected			Not detected	Not detected			Not detected	Not detected			Not detected	Not detected
GALR1	GALNR, GALNR1	ENSG00000166573	Galanin receptor 1	P47211	18	77250549-77277896	G-protein coupled receptors, Predicted membrane proteins		G-protein coupled receptor, Receptor, Transducer		Evidence at protein level	Evidence at transcript level	Evidence at protein level	Evidence at protein level		Tissue enhanced	Detected in some		adrenal gland: 5.3;brain: 3.5;pituitary gland: 4.9	Low cell line specificity	Detected in some			Cancer enriched	Detected in single	6	glioma: 1.0					Low cell type specificity	Detected in some			Low lineage specificity	Detected in single			Region enhanced	Detected in some		hypothalamus: 6.1	Low region specificity	Detected in many
CBARP	BARP, C19orf26, DOS, MGC40084	ENSG00000099625	CACN beta subunit associated regulatory protein	Q8N350	19	1228287-1238027	Predicted intracellular proteins, Predicted membrane proteins				Evidence at protein level	Evidence at transcript level	Evidence at protein level	Evidence at protein level	Evidence at protein level	Tissue enhanced	Detected in many		brain: 17.9;pituitary gland: 13.1	Cell line enhanced	Detected in many		SH-SY5Y: 8.6	Cancer enhanced	Detected in many		glioma: 4.4	Low region specificity	Detected in all			Not detected	Not detected			Not detected	Not detected											HPA012777
RTBDN	FLJ36353	ENSG00000132026	Retbindin	Q9BSG5	19	12825478-12835428	Predicted membrane proteins, Predicted secreted proteins, Transporters				Evidence at protein level	Evidence at transcript level	Evidence at protein level	Evidence at protein level	Evidence at protein level	Group enriched	Detected in some	5	brain: 17.3;pituitary gland: 25.8;retina: 57.0	Cell line enhanced	Detected in some		SCLC-21H: 8.0;SH-SY5Y: 5.3;U-266/84: 20.6;U-87 MG: 4.7	Low cancer specificity	Detected in some			Low region specificity	Detected in many			Cell type enhanced	Detected in some		basophil: 1.7;neutrophil: 1.8	Low lineage specificity	Detected in single							Not detected	Not detected			HPA052511
OR7C1	OR19-5, OR7C4	ENSG00000127530	Olfactory receptor family 7 subfamily C member 1	O76099	19	14789260-14835376	G-protein coupled receptors, Predicted membrane proteins	Olfaction, Sensory transduction	G-protein coupled receptor, Receptor, Transducer		Evidence at transcript level	Evidence at transcript level	Evidence at transcript level	Evidence at transcript level		Tissue enhanced	Detected in many		brain: 16.6;pituitary gland: 34.0	Low cell line specificity	Detected in many			Cancer enriched	Detected in single	9	melanoma: 1.8	Low region specificity	Detected in many			Cell type enhanced	Detected in some		neutrophil: 4.8	Group enriched	Detected in many	4	granulocytes: 4.8;monocytes: 1.5									HPA047127	Uncertain
OR7A5	HTPCR2	ENSG00000188269	Olfactory receptor family 7 subfamily A member 5	Q15622	19	14824251-14835285	G-protein coupled receptors, Predicted membrane proteins	Olfaction, Sensory transduction	G-protein coupled receptor, Receptor, Transducer		Evidence at transcript level	Evidence at transcript level	Evidence at transcript level	Evidence at transcript level		Tissue enhanced	Detected in many		brain: 16.4;pituitary gland: 33.6	Low cell line specificity	Detected in some			Cancer enriched	Detected in single	8	melanoma: 2.0	Low region specificity	Detected in many			Low cell type specificity	Detected in some			Low lineage specificity	Detected in many											HPA053823	Uncertain
UNC13A	KIAA1032, Munc13-1	ENSG00000130477	Unc-13 homolog A	Q9UPW8	19	17601328-17688365	Predicted intracellular proteins	Differentiation, Exocytosis			Evidence at protein level	Evidence at transcript level	Evidence at transcript level	Evidence at protein level	Evidence at protein level	Group enriched	Detected in many	7	brain: 48.4;pituitary gland: 16.7	Cell line enhanced	Detected in some		HMC-1: 11.1;NTERA-2: 16.0;SCLC-21H: 26.5;SH-SY5Y: 6.3	Cancer enhanced	Detected in some		glioma: 2.6	Low region specificity	Detected in all			Cell type enhanced	Detected in single		neutrophil: 1.1	Low lineage specificity	Detected in single			Low region specificity	Detected in all			Low region specificity	Detected in all
CHST8	GALNAC-4-ST1	ENSG00000124302	Carbohydrate sulfotransferase 8	Q9H2A9	19	33621955-33773509	Disease related genes, Predicted intracellular proteins	Carbohydrate metabolism	Transferase	Disease mutation	Evidence at protein level	Evidence at protein level	Evidence at protein level	Evidence at protein level	Evidence at protein level	Group enriched	Detected in many	5	brain: 27.1;pituitary gland: 36.7	Group enriched	Detected in some	4	RPMI-8226: 18.4;SCLC-21H: 10.7;SH-SY5Y: 18.5	Cancer enhanced	Detected in many		glioma: 4.9	Low region specificity	Detected in many			Not detected	Not detected			Not detected	Not detected			Low region specificity	Detected in all			Low region specificity	Detected in all			HPA016004	Enhanced
ZNF540	DKFZp547B0714	ENSG00000171817	Zinc finger protein 540	Q8NDQ6	19	37551406-37614097	Predicted intracellular proteins, Transcription factors	Transcription, Transcription regulation	DNA-binding, Repressor		Evidence at protein level	Evidence at protein level	Evidence at protein level	Evidence at protein level		Tissue enhanced	Detected in all		pituitary gland: 30.7	Cell line enhanced	Detected in many		ASC diff: 6.9	Low cancer specificity	Detected in many			Low region specificity	Detected in all			Low cell type specificity	Detected in many			Low lineage specificity	Detected in many											HPA003444	Supported
ZFR2	KIAA1086	ENSG00000105278	Zinc finger RNA binding protein 2	Q9UPR6	19	3804024-3869032	Predicted intracellular proteins				Evidence at protein level	Evidence at transcript level	Evidence at transcript level	Evidence at protein level	Evidence at protein level	Tissue enhanced	Detected in many		brain: 17.0;pituitary gland: 19.8;testis: 20.3	Group enriched	Detected in some	12	HMC-1: 17.4;NTERA-2: 29.9;SiHa: 8.8	Cancer enhanced	Detected in some		cervical cancer: 2.0	Low region specificity	Detected in all			Low cell type specificity	Detected in many			Low lineage specificity	Detected in many			Low region specificity	Detected in all			Low region specificity	Detected in all			HPA043275, HPA055678	Uncertain
MIA	CD-RAP	ENSG00000261857	Melanoma inhibitory activity	Q16674	19	40771648-40777490	Cancer-related genes, Predicted secreted proteins		Growth factor	Cancer-related genes	Evidence at protein level	Evidence at transcript level	Evidence at protein level	Evidence at protein level	Evidence at protein level	Group enriched	Detected in many	4	brain: 16.1;breast: 28.7;pituitary gland: 33.5;salivary gland: 22.7;stomach 1: 28.9	Group enriched	Detected in some	35	AN3-CA: 21.3;CAPAN-2: 17.8;SK-MEL-30: 62.1;WM-115: 58.8	Cancer enriched	Detected in many	5	melanoma: 58.6	Region enriched	Detected in some	8	midbrain: 16.1	Cell type enhanced	Detected in some		basophil: 1.6;neutrophil: 3.0	Lineage enriched	Detected in single	4	granulocytes: 3.0									HPA042369	Approved
CYP2F1	CYP2F	ENSG00000197446	Cytochrome P450 family 2 subfamily F member 1	P24903	19	41114432-41128366	Enzymes, Predicted intracellular proteins		Monooxygenase, Oxidoreductase		Evidence at protein level	Evidence at transcript level	Evidence at protein level	Evidence at protein level		Tissue enhanced	Detected in some		lung: 10.4;lymphoid tissue: 6.1;pituitary gland: 4.6;testis: 4.9	Cell line enriched	Detected in some	7	HMC-1: 7.7	Cancer enhanced	Detected in some		testis cancer: 1.0	Not detected	Not detected			Cell type enriched	Detected in single	7	basophil: 1.6	Lineage enriched	Detected in single	7	granulocytes: 1.6	Not detected	Not detected			Low region specificity	Detected in all
NTN5		ENSG00000142233	Netrin 5	Q8WTR8	19	48661407-48673081	Predicted intracellular proteins, Predicted secreted proteins	Neurogenesis	Developmental protein		Evidence at transcript level	Evidence at transcript level	Evidence at transcript level	Evidence at transcript level		Tissue enhanced	Detected in many		pituitary gland: 7.0	Cell line enhanced	Detected in some		HSkMC: 3.0;Karpas-707: 4.1;U-266/70: 3.0;U-266/84: 2.6	Low cancer specificity	Detected in single							Not detected	Not detected			Not detected	Not detected			Region enhanced	Detected in some		cerebral cortex: 3.4	Region enriched	Detected in many	5	cerebellum: 7.5
LHB	CGB4, hLHB, LSH-B	ENSG00000104826	Luteinizing hormone beta polypeptide	P01229	19	49015980-49017081	Cancer-related genes, Disease related genes, Predicted secreted proteins		Hormone	Cancer-related genes, Disease mutation, Hypogonadotropic hypogonadism	Evidence at protein level	Evidence at protein level	Evidence at protein level	Evidence at protein level	Evidence at protein level	Tissue enriched	Detected in some	13	pituitary gland: 301.4	Cell line enhanced	Detected in many		A549: 6.5;U-266/84: 7.0	Low cancer specificity	Detected in many			Not detected	Not detected			Cell type enhanced	Detected in some		memory CD4 T-cell: 1.8;T-reg: 1.3	Lineage enriched	Detected in single	12	T-cells: 1.8									CAB022241, CAB022707, HPA038925	Enhanced
CGB3	CGB	ENSG00000104827	Chorionic gonadotropin beta subunit 3	P0DN86	19	49022869-49024333	Predicted secreted proteins		Hormone		Evidence at protein level	Evidence at protein level	Evidence at protein level	Evidence at protein level		Tissue enhanced	Detected in some		pituitary gland: 6.7;placenta: 15.0	Cell line enriched	Detected in some	20	BEWO: 38.8	Cancer enhanced	Detected in some		pancreatic cancer: 2.9;testis cancer: 4.2					Cell type enhanced	Detected in single		T-reg: 1.0	Lineage enriched	Detected in single	6	T-cells: 1.0									CAB000042, CAB010884, HPA038925, HPA038934	Enhanced
AC008687.1		ENSG00000267335			19	49022953-49036895	Predicted intracellular proteins, Predicted secreted proteins				Evidence at transcript level	Evidence at transcript level				Group enriched	Detected in some	7	pancreas: 8.2;pituitary gland: 19.9	Cell line enhanced	Detected in some		HMC-1: 7.2;U-251 MG: 10.4	Not detected	Not detected							Not detected	Not detected			Not detected	Not detected											HPA038925	Uncertain
CGB8		ENSG00000213030	Chorionic gonadotropin beta subunit 8	P0DN86	19	49047638-49049106	Predicted secreted proteins		Hormone		Evidence at protein level	Evidence at protein level	Evidence at protein level	Evidence at protein level		Group enriched	Detected in some	85	pituitary gland: 7.0;placenta: 22.2	Group enriched	Detected in some	7	BEWO: 60.5;U-251 MG: 21.0	Cancer enhanced	Detected in some		testis cancer: 5.9					Not detected	Not detected			Not detected	Not detected											HPA038925, HPA038934	Supported
PPFIA3	KIAA0654, LPNA3, MGC126567, MGC126569	ENSG00000177380	PTPRF interacting protein alpha 3	O75145	19	49119389-49151026	Predicted intracellular proteins				Evidence at protein level	Evidence at protein level	Evidence at protein level	Evidence at protein level	Evidence at protein level	Group enriched	Detected in many	4	brain: 22.1;pituitary gland: 14.9;skin 1: 25.3	Cell line enhanced	Detected in many		PC-3: 23.0;SK-BR-3: 18.8;U-266/70: 13.3	Low cancer specificity	Detected in all			Low region specificity	Detected in all			Cell type enhanced	Detected in single		naive CD4 T-cell: 1.1	Lineage enriched	Detected in single	6	T-cells: 1.1	Low region specificity	Detected in all			Low region specificity	Detected in all			HPA043567, HPA050340	Enhanced
LAIR2	CD306	ENSG00000167618	Leukocyte associated immunoglobulin like receptor 2	Q6ISS4	19	54497879-54510687	CD markers, Predicted intracellular proteins, Predicted secreted proteins		Receptor		Evidence at protein level	Evidence at transcript level	Evidence at protein level	Evidence at protein level	Evidence at protein level	Group enriched	Detected in some	4	blood: 12.8;lymphoid tissue: 19.6;pituitary gland: 7.1;placenta: 15.5	Group enriched	Detected in some	5	BEWO: 6.8;Hep G2: 3.3	Low cancer specificity	Detected in many			Low region specificity	Detected in many			Cell type enriched	Detected in some	4	T-reg: 12.8	Lineage enriched	Detected in single	21	T-cells: 12.8
ZSCAN1	FLJ33779, ZNF915	ENSG00000152467	Zinc finger and SCAN domain containing 1	Q8NBB4	19	58034032-58054631	Predicted intracellular proteins, Transcription factors	Transcription, Transcription regulation	DNA-binding		Evidence at protein level	Evidence at transcript level	Evidence at protein level	Evidence at protein level		Tissue enhanced	Detected in many		brain: 13.7;epididymis: 16.4;pituitary gland: 15.8	Cell line enhanced	Detected in some		EFO-21: 6.2;HMC-1: 4.3;NTERA-2: 4.4;T-47d: 6.4	Low cancer specificity	Detected in many			Low region specificity	Detected in all			Not detected	Not detected			Not detected	Not detected											HPA007938	Uncertain
PRR36		ENSG00000183248	Proline rich 36	Q9H6K5	19	7868719-7874379	Predicted intracellular proteins				Evidence at protein level	Evidence at transcript level	Evidence at protein level	Evidence at protein level	Evidence at protein level	Group enriched	Detected in many	4	brain: 20.5;pituitary gland: 6.5	Cell line enhanced	Detected in some		REH: 21.8;SCLC-21H: 6.3;SH-SY5Y: 14.2;T-47d: 7.1	Low cancer specificity	Detected in many							Not detected	Not detected			Not detected	Not detected							Low region specificity	Detected in all			HPA062741	Uncertain
TGFBR3L		ENSG00000260001	Transforming growth factor beta receptor 3 like	H3BV60	19	7916145-7919097	Predicted membrane proteins				Evidence at protein level	Evidence at protein level	Evidence at transcript level	Evidence at protein level	Evidence at protein level	Tissue enriched	Detected in many	9	pituitary gland: 56.6	Cell line enhanced	Detected in some		PC-3: 5.6;REH: 13.6	Low cancer specificity	Detected in many			Low region specificity	Detected in many			Cell type enhanced	Detected in some		gdT-cell: 2.9	Lineage enriched	Detected in single	8	T-cells: 2.9	Not detected	Not detected			Low region specificity	Detected in single			HPA074356	Enhanced
CFAP61	C20orf26, CaM-IP3, dJ1002M8.3, DKFZP434K156	ENSG00000089101	Cilia and flagella associated protein 61	Q8NHU2	20	20052514-20360702	Predicted intracellular proteins, Predicted membrane proteins				Evidence at protein level	Evidence at transcript level	Evidence at transcript level	Evidence at protein level	Evidence at protein level	Tissue enhanced	Detected in many		fallopian tube: 15.1;heart muscle: 14.8;pituitary gland: 15.0;skeletal muscle: 23.9;testis: 25.5	Cell line enhanced	Detected in some		Daudi: 4.2;HMC-1: 4.1;SCLC-21H: 9.5;SK-MEL-30: 3.7;U-87 MG: 7.1	Low cancer specificity	Detected in some			Low region specificity	Detected in many			Cell type enhanced	Detected in some		gdT-cell: 2.3;plasmacytoid DC: 1.5	Low lineage specificity	Detected in many							Low region specificity	Detected in all			HPA009079	Approved
INSM1	IA-1, IA1	ENSG00000173404	INSM transcriptional repressor 1	Q01101	20	20368121-20370949	Predicted intracellular proteins, Transcription factors	Cell cycle, Differentiation, Neurogenesis, Transcription, Transcription regulation	Developmental protein, DNA-binding, Repressor		Evidence at protein level	Evidence at transcript level	Evidence at protein level	Evidence at protein level	Evidence at protein level	Tissue enhanced	Detected in some		adrenal gland: 13.2;brain: 15.5;pituitary gland: 29.2	Cell line enriched	Detected in some	20	SCLC-21H: 91.1	Low cancer specificity	Detected in many			Low region specificity	Detected in all			Cell type enriched	Detected in single	13	plasmacytoid DC: 1.3	Lineage enriched	Detected in single	13	dendritic cells: 1.3	Low region specificity	Detected in some			Low region specificity	Detected in all
NKX2-4	NKX2.4, NKX2D	ENSG00000125816	NK2 homeobox 4	Q9H2Z4	20	21395367-21398028	Predicted intracellular proteins, Transcription factors		Developmental protein, DNA-binding		Evidence at protein level	Evidence at transcript level	No human protein/transcript evidence	Evidence at protein level	Evidence at protein level	Tissue enhanced	Detected in some		brain: 2.5;pituitary gland: 1.2;testis: 5.2	Cell line enhanced	Detected in some		HAP1: 3.6;HEK 293: 7.6;SCLC-21H: 5.0;SK-MEL-30: 5.8;WM-115: 1.8	Not detected	Not detected							Not detected	Not detected			Not detected	Not detected			Region enriched	Detected in single	22	hypothalamus: 3.1	Region enriched	Detected in single	24	hypothalamus: 1.4	HPA074996
TMC2	C20orf145, dJ686C3.3	ENSG00000149488	Transmembrane channel like 2	Q8TDI7	20	2536607-2641784	Predicted membrane proteins	Ion transport, Transport	Ion channel		Evidence at transcript level	Evidence at transcript level	Evidence at transcript level	Evidence at transcript level		Tissue enhanced	Detected in some		brain: 8.1;pituitary gland: 3.2	Cell line enhanced	Detected in single		ASC diff: 3.2	Not detected	Not detected							Cell type enhanced	Detected in single		gdT-cell: 1.4	Lineage enhanced	Detected in single		T-cells: 1.4	Not detected	Not detected			Not detected	Not detected
XKR7	C20orf159, dJ310O13.4	ENSG00000260903	XK related 7	Q5GH72	20	31968002-32003387	Predicted membrane proteins				Evidence at protein level	Evidence at transcript level	Evidence at transcript level	Evidence at protein level	Evidence at protein level	Group enriched	Detected in some	10	brain: 28.0;pituitary gland: 12.3	Cell line enriched	Detected in some	4	SCLC-21H: 21.2	Not detected	Not detected			Region enhanced	Detected in many		cerebellum: 28.0	Not detected	Not detected			Not detected	Not detected			Low region specificity	Detected in many			Region enhanced	Detected in all		cerebellum: 25.6	HPA040854	Uncertain
BPIFB3	C20orf185, dJ726C3.4, LPLUNC3, RYA3	ENSG00000186190	BPI fold containing family B member 3	P59826	20	33055424-33073628	Plasma proteins, Predicted intracellular proteins				Evidence at protein level	Evidence at transcript level	Evidence at transcript level	Evidence at protein level	Evidence at protein level	Group enriched	Detected in some	11	blood: 1.2;pituitary gland: 2.8;salivary gland: 3.1;testis: 3.0	Group enriched	Detected in some	27	HEL: 8.1;HMC-1: 5.8	Cancer enriched	Detected in single	7	ovarian cancer: 1.1					Not detected	Not detected			Not detected	Not detected			Not detected	Not detected			Not detected	Not detected			HPA045741	Uncertain
BPIFB4	C20orf186, dJ726C3.5, LPLUNC4	ENSG00000186191	BPI fold containing family B member 4	P59827	20	33079644-33111751	Predicted secreted proteins				Evidence at protein level	Evidence at transcript level	Evidence at transcript level	Evidence at protein level	Evidence at protein level	Tissue enhanced	Detected in some		parathyroid gland: 4.0;pituitary gland: 12.2	Group enriched	Detected in some	4	HSkMC: 5.3;U-2 OS: 8.5	Low cancer specificity	Detected in some							Not detected	Not detected			Not detected	Not detected			Not detected	Not detected			Not detected	Not detected
BPIFA1	bA49G10.5, LUNX, PLUNC, SPLUNC1	ENSG00000198183	BPI fold containing family A member 1	Q9NP55	20	33235995-33243311	Plasma proteins, Predicted secreted proteins	Immunity, Innate immunity	Antibiotic, Antimicrobial		Evidence at protein level	Evidence at protein level	Evidence at protein level	Evidence at protein level	Evidence at protein level	Group enriched	Detected in some	4	cervix, uterine: 8.0;lung: 20.2;lymphoid tissue: 25.2;pituitary gland: 16.9;tongue: 11.9	Cell line enhanced	Detected in some		MOLT-4: 1.3;NTERA-2: 2.2;REH: 1.2;U-266/70: 1.6	Cancer enriched	Detected in many	27	lung cancer: 262.1	Not detected	Not detected			Not detected	Not detected			Not detected	Not detected							Low region specificity	Detected in all			CAB025669	Supported
NNAT	Peg5	ENSG00000053438	Neuronatin	Q16517	20	37521215-37523693	Predicted membrane proteins		Developmental protein		Evidence at transcript level	Evidence at transcript level	Evidence at transcript level	Evidence at transcript level		Group enriched	Detected in many	7	brain: 117.2;pituitary gland: 165.1;placenta: 69.1	Cell line enriched	Detected in some	22	SH-SY5Y: 124.5	Group enriched	Detected in many	16	glioma: 87.5;testis cancer: 55.0;urothelial cancer: 37.4	Region enhanced	Detected in all		basal ganglia: 117.2	Cell type enhanced	Detected in single		naive CD8 T-cell: 1.0	Low lineage specificity	Detected in single							Low region specificity	Detected in all
GNAS	GNAS1, GNASXL, GPSA, NESP, NESP55, SCG6, SgVI	ENSG00000087460	GNAS complex locus	O95467, P63092, P84996, Q5JWF2	20	58839718-58911192	Cancer-related genes, Disease related genes, Potential drug targets, Predicted intracellular proteins, Transporters		Transducer	Cancer-related genes, Cushing syndrome, Disease mutation, Dwarfism, Obesity, Proto-oncogene	Evidence at protein level	Evidence at protein level	Evidence at protein level	Evidence at protein level	Evidence at protein level	Tissue enhanced	Detected in all		pituitary gland: 303.3;thyroid gland: 304.5	Low cell line specificity	Detected in all			Low cancer specificity	Detected in all			Low region specificity	Detected in all			Low cell type specificity	Detected in all			Low lineage specificity	Detected in all			Low region specificity	Detected in all			Low region specificity	Detected in all			CAB010337, HPA018122, HPA027478, HPA028386	Uncertain
CHGB	SCG1, SgI	ENSG00000089199	Chromogranin B	P05060	20	5911430-5925361	Plasma proteins, Predicted intracellular proteins				Evidence at protein level	Evidence at protein level	Evidence at protein level	Evidence at protein level	Evidence at protein level	Tissue enhanced	Detected in many		adrenal gland: 424.9;pituitary gland: 177.5	Group enriched	Detected in some	23	SCLC-21H: 65.1;SH-SY5Y: 99.7	Cancer enriched	Detected in many	6	pancreatic cancer: 154.2	Low region specificity	Detected in many			Cell type enhanced	Detected in some		memory CD4 T-cell: 2.6;T-reg: 1.1	Lineage enhanced	Detected in single		T-cells: 2.6	Low region specificity	Detected in all			Low region specificity	Detected in all			HPA008759, CAB009403, HPA012602	Enhanced
ZNF831	C20orf174, dJ492J12.1	ENSG00000124203	Zinc finger protein 831	Q5JPB2	20	59123381-59259113	Predicted intracellular proteins				Evidence at protein level	Evidence at transcript level	Evidence at transcript level	Evidence at protein level	Evidence at protein level	Tissue enhanced	Detected in some		lymphoid tissue: 13.8;pituitary gland: 6.6	Group enriched	Detected in some	13	Daudi: 9.1;HMC-1: 2.5	Not detected	Not detected			Low region specificity	Detected in many			Group enriched	Detected in many	6	gdT-cell: 4.1;MAIT T-cell: 3.3;memory CD4 T-cell: 2.3;memory CD8 T-cell: 3.3;naive CD4 T-cell: 1.9;naive CD8 T-cell: 2.4;NK-cell: 2.3;T-reg: 4.2	Group enriched	Detected in many	6	NK-cells: 2.3;T-cells: 4.2	Group enriched	Detected in many	4	amygdala: 5.3;basal ganglia: 4.3;cerebral cortex: 5.1;hippocampal formation: 6.0;olfactory region: 4.7	Group enriched	Detected in many	26	amygdala: 6.5;basal ganglia: 5.1;cerebral cortex: 4.5;hippocampal formation: 7.1;olfactory region: 11.1	HPA016839	Uncertain
C21orf62	B37, C21orf120, PRED81	ENSG00000205929	Chromosome 21 open reading frame 62	Q9NYP8	21	32793564-32813743	Predicted intracellular proteins, Predicted secreted proteins				Evidence at protein level	Evidence at protein level	Evidence at transcript level	Evidence at transcript level		Tissue enhanced	Detected in some		brain: 13.4;kidney: 18.2;ovary: 16.2;pituitary gland: 38.6	Group enriched	Detected in some	11	AF22: 7.0;RPTEC TERT1: 4.0	Cancer enriched	Detected in some	6	glioma: 11.0	Region enriched	Detected in many	4	pons and medulla: 13.4	Cell type enhanced	Detected in some		T-reg: 1.7	Low lineage specificity	Detected in many			Low region specificity	Detected in many			Low region specificity	Detected in many			HPA016899	Enhanced
KCNJ6	BIR1, GIRK2, hiGIRK2, KATP2, KCNJ7, Kir3.2	ENSG00000157542	Potassium voltage-gated channel subfamily J member 6	P48051	21	37607376-38121345	Disease related genes, Potential drug targets, Predicted membrane proteins, Transporters, Voltage-gated ion channels	Ion transport, Potassium transport, Transport	Ion channel, Voltage-gated channel	Congenital generalized lipodystrophy, Disease mutation	Evidence at protein level	Evidence at transcript level	Evidence at protein level	Evidence at protein level	Evidence at protein level	Tissue enhanced	Detected in many		brain: 24.0;pituitary gland: 12.2	Cell line enriched	Detected in some	7	LHCN-M2: 25.0	Not detected	Not detected			Low region specificity	Detected in many			Group enriched	Detected in some	9	basophil: 4.2;eosinophil: 3.6;neutrophil: 2.0	Lineage enriched	Detected in single	12	granulocytes: 4.2	Low region specificity	Detected in many			Low region specificity	Detected in all
DSCAM	CHD2-42, CHD2-52	ENSG00000171587	DS cell adhesion molecule	O60469	21	40010999-40847139	Plasma proteins, Predicted membrane proteins	Cell adhesion, Neurogenesis			Evidence at protein level	Evidence at protein level	Evidence at protein level	Evidence at protein level	Evidence at protein level	Group enriched	Detected in many	5	brain: 22.2;pituitary gland: 9.1	Cell line enhanced	Detected in some		HBEC3-KT: 5.4;MCF7: 12.0;NTERA-2: 3.3;SCLC-21H: 5.0;T-47d: 3.3	Cancer enriched	Detected in single	14	glioma: 3.5	Low region specificity	Detected in all			Not detected	Not detected			Not detected	Not detected			Low region specificity	Detected in all			Low region specificity	Detected in all			HPA019324	Enhanced
TSPEAR	C21orf29, DFNB98, MGC11251, TSP-EAR	ENSG00000175894	Thrombospondin type laminin G domain and EAR repeats	Q8WU66	21	44497892-44711580	Disease related genes, Predicted intracellular proteins, Predicted secreted proteins	Hearing		Deafness, Disease mutation, Ectodermal dysplasia, Non-syndromic deafness	Evidence at protein level	Evidence at protein level	Evidence at transcript level	Evidence at protein level	Evidence at protein level	Tissue enhanced	Detected in some		pituitary gland: 14.9	Cell line enhanced	Detected in some		BEWO: 2.7;Hep G2: 2.6;HMC-1: 2.5;SH-SY5Y: 5.0;U-2 OS: 3.5	Low cancer specificity	Detected in single			Region enhanced	Detected in some		basal ganglia: 2.5	Cell type enriched	Detected in single	10	neutrophil: 1.4	Lineage enriched	Detected in single	10	granulocytes: 1.4	Region enhanced	Detected in single		basal ganglia: 0.5	Region enhanced	Detected in some		olfactory region: 2.0	CAB034203, CAB034204, HPA052995	Uncertain
C21orf58		ENSG00000160298	Chromosome 21 open reading frame 58	P58505	21	46300181-46323875	Predicted intracellular proteins				Evidence at protein level	Evidence at protein level	Evidence at transcript level	Evidence at transcript level		Tissue enhanced	Detected in all		fallopian tube: 27.2;lymphoid tissue: 22.7;pituitary gland: 25.1	Cell line enhanced	Detected in many		REH: 29.6	Low cancer specificity	Detected in all			Low region specificity	Detected in all			Cell type enhanced	Detected in many		basophil: 8.2	Low lineage specificity	Detected in many											HPA035110, HPA035111	Uncertain
CCDC188		ENSG00000234409	Coiled-coil domain containing 188	H7C350	22	20148427-20151065	Predicted membrane proteins				Evidence at protein level	Evidence at transcript level	No human protein/transcript evidence	Evidence at protein level	Evidence at protein level	Tissue enhanced	Detected in some		pituitary gland: 6.1;testis: 23.1	Cell line enhanced	Detected in some		AF22: 5.7;SCLC-21H: 7.8;SH-SY5Y: 10.2;U-2 OS: 4.4	Low cancer specificity	Detected in some			Low region specificity	Detected in some			Cell type enriched	Detected in single	47	plasmacytoid DC: 4.7	Lineage enriched	Detected in single	47	dendritic cells: 4.7					Low region specificity	Detected in single			HPA049901
FAM227A		ENSG00000184949	Family with sequence similarity 227 member A	F5H4B4	22	38578120-38656629	Predicted intracellular proteins				Evidence at protein level	Evidence at transcript level	Evidence at protein level	Evidence at protein level	Evidence at protein level	Tissue enhanced	Detected in many		pituitary gland: 26.2;testis: 15.6	Group enriched	Detected in some	5	HDLM-2: 11.1;Karpas-707: 21.0	Low cancer specificity	Detected in many			Low region specificity	Detected in many			Low cell type specificity	Detected in many			Low lineage specificity	Detected in many											HPA003077	Uncertain
EFCAB6	dJ185D5.1, DJBP, FLJ23588, HSCBCIP1, KIAA1672	ENSG00000186976	EF-hand calcium binding domain 6	Q5THR3	22	43528744-43812337	Predicted intracellular proteins	Transcription, Transcription regulation	Repressor		Evidence at protein level	Evidence at transcript level	Evidence at protein level	Evidence at protein level	Evidence at protein level	Tissue enhanced	Detected in many		pituitary gland: 17.2;testis: 32.2	Cell line enhanced	Detected in some		ASC TERT1: 5.5;RPTEC TERT1: 3.7	Low cancer specificity	Detected in some			Low region specificity	Detected in all			Cell type enhanced	Detected in single		intermediate monocyte: 1.3	Low lineage specificity	Detected in single			Low region specificity	Detected in some							HPA003098
PHF21B	BHC80L, FLJ34161, PHF4	ENSG00000056487	PHD finger protein 21B	Q96EK2	22	44881162-45009999	Predicted intracellular proteins				Evidence at protein level	Evidence at protein level	Evidence at protein level	Evidence at protein level		Tissue enhanced	Detected in many		pituitary gland: 17.9	Cell line enhanced	Detected in some		AF22: 8.1;AN3-CA: 7.2;NTERA-2: 5.1;SCLC-21H: 6.3;SH-SY5Y: 27.9;U-2 OS: 6.3	Cancer enhanced	Detected in some		glioma: 1.9	Low region specificity	Detected in all			Not detected	Not detected			Not detected	Not detected			Low region specificity	Detected in many			Low region specificity	Detected in all			HPA053834, HPA074665	Enhanced
SYTL4		ENSG00000102362	Synaptotagmin like 4	Q96C24	X	100674491-100732123	Predicted intracellular proteins				Evidence at protein level	Evidence at transcript level	Evidence at protein level	Evidence at protein level	Evidence at protein level	Tissue enhanced	Detected in all		endometrium 1: 36.2;ovary: 47.3;pituitary gland: 41.9	Cell line enhanced	Detected in many		HAP1: 14.9;HMC-1: 30.9;RT4: 20.3;TIME: 17.5	Low cancer specificity	Detected in all			Low region specificity	Detected in all			Cell type enriched	Detected in some	4	neutrophil: 5.1	Lineage enriched	Detected in single	9	granulocytes: 5.1	Region enriched	Detected in single	5	hypothalamus: 35.1	Not detected	Not detected			HPA001475, HPA001589, HPA075138	Approved
XKRX	XKR2, XPLAC	ENSG00000182489	XK related, X-linked	Q6PP77	X	100913445-100929433	Predicted membrane proteins, Transporters				Evidence at transcript level	Evidence at transcript level	Evidence at transcript level	Evidence at transcript level		Tissue enhanced	Detected in many		pituitary gland: 12.0;placenta: 12.2;skin 1: 12.9;thyroid gland: 11.0	Cell line enriched	Detected in some	5	CACO-2: 13.0	Low cancer specificity	Detected in many			Not detected	Not detected			Group enriched	Detected in some	5	naive B-cell: 5.0;naive CD4 T-cell: 3.7;naive CD8 T-cell: 2.8	Group enriched	Detected in many	44	B-cells: 5.0;T-cells: 3.7	Low region specificity	Detected in some			Low region specificity	Detected in some
TCEAL6	WEX2	ENSG00000204071	Transcription elongation factor A like 6	Q6IPX3	X	102140476-102142970	Predicted intracellular proteins	Transcription, Transcription regulation			Evidence at protein level	Evidence at protein level	Evidence at transcript level	Evidence at protein level	Evidence at protein level	Group enriched	Detected in many	4	adrenal gland: 14.3;brain: 48.4;pituitary gland: 20.7;testis: 21.9	Cell line enhanced	Detected in some		BJ: 1.1;SCLC-21H: 1.9	Cancer enriched	Detected in single	9	glioma: 3.6	Low region specificity	Detected in all			Low cell type specificity	Detected in single			Low lineage specificity	Detected in single											HPA045564, HPA058982	Supported
TCP11X2		ENSG00000215029	T-complex 11 family, X-linked 2	Q5H9J9	X	102456862-102471842	Predicted intracellular proteins				Evidence at protein level	Evidence at protein level	No human protein/transcript evidence	No human protein/transcript evidence		Tissue enhanced	Detected in some		fallopian tube: 3.5;pituitary gland: 3.3;testis: 3.6	Cell line enriched	Detected in single	6	SCLC-21H: 5.0	Not detected	Not detected							Not detected	Not detected			Not detected	Not detected											HPA048311	Supported
BEX1		ENSG00000133169	Brain expressed X-linked 1	Q9HBH7	X	103062651-103064240	Predicted intracellular proteins	Differentiation, Neurogenesis	Developmental protein		Evidence at protein level	Evidence at transcript level	Evidence at protein level	Evidence at protein level		Tissue enhanced	Detected in many		brain: 150.2;pituitary gland: 64.3	Cell line enhanced	Detected in many		BJ hTERT+ SV40 Large T+: 42.0;BJ hTERT+ SV40 Large T+ RasG12V: 62.4;HBF TERT88: 69.6;HL-60: 152.4;SCLC-21H: 47.7;THP-1: 43.1;U-937: 47.8	Cancer enhanced	Detected in many		glioma: 111.4	Low region specificity	Detected in all			Cell type enhanced	Detected in many		eosinophil: 6.4	Low lineage specificity	Detected in many											HPA045384, HPA078630	Approved
CXorf57	FLJ10178, FLJ14191	ENSG00000147231	Chromosome X open reading frame 57	Q6NSI4	X	106611930-106679442	Predicted intracellular proteins		DNA-binding		Evidence at protein level	Evidence at protein level	Evidence at protein level	Evidence at protein level	Evidence at protein level	Tissue enhanced	Detected in many		brain: 25.8;pituitary gland: 32.3	Cell line enhanced	Detected in many		HEK 293: 22.2;Karpas-707: 11.4;RT4: 23.3	Low cancer specificity	Detected in many			Low region specificity	Detected in many			Group enriched	Detected in many	10	gdT-cell: 3.5;MAIT T-cell: 2.6;memory B-cell: 3.9;memory CD4 T-cell: 3.0;memory CD8 T-cell: 2.4;naive B-cell: 2.9;naive CD4 T-cell: 3.7;naive CD8 T-cell: 3.0;NK-cell: 2.1;T-reg: 1.1	Group enriched	Detected in many	11	B-cells: 3.9;NK-cells: 2.1;T-cells: 3.7	Low region specificity	Detected in single			Low region specificity	Detected in all			HPA000896, HPA001374	Uncertain
AL035425.2		ENSG00000260548			X	108722070-108732687	Cancer-related genes, Predicted intracellular proteins			Cancer-related genes	Evidence at transcript level	Evidence at transcript level				Tissue enhanced	Detected in some		ovary: 13.0;pituitary gland: 7.4;thyroid gland: 8.9	Cell line enhanced	Detected in some		HEK 293: 18.6;NTERA-2: 2.6;RT4: 4.8;WM-115: 4.9	Not detected	Not detected							Not detected	Not detected			Not detected	Not detected
IRS4	IRS-4, PY160	ENSG00000133124	Insulin receptor substrate 4	O14654	X	108732482-108736409	Cancer-related genes, Predicted intracellular proteins		Transducer	Cancer-related genes	Evidence at protein level	Evidence at transcript level	Evidence at protein level	Evidence at protein level	Evidence at protein level	Tissue enriched	Detected in some	6	pituitary gland: 56.0	Cell line enhanced	Detected in some		HEK 293: 13.6;NTERA-2: 1.7;RT4: 4.0;WM-115: 3.0	Low cancer specificity	Detected in some			Region enriched	Detected in single	7	hypothalamus: 4.6	Not detected	Not detected			Not detected	Not detected			Group enriched	Detected in some	5	basal ganglia: 12.8;hypothalamus: 52.4	Group enriched	Detected in some	6	basal ganglia: 21.5;hypothalamus: 55.3	HPA017372	Uncertain
PAK3	bPAK, hPAK3, MRX30, MRX47	ENSG00000077264	P21 (RAC1) activated kinase 3	O75914	X	110944285-111227361	Disease related genes, Enzymes, Potential drug targets, Predicted intracellular proteins, RAS pathway related proteins		Allosteric enzyme, Developmental protein, Kinase, Serine/threonine-protein kinase, Transferase	Disease mutation, Mental retardation	Evidence at protein level	Evidence at protein level	Evidence at protein level	Evidence at protein level	Evidence at protein level	Group enriched	Detected in many	4	brain: 26.2;pancreas: 46.5;pituitary gland: 37.2	Cell line enhanced	Detected in some		EFO-21: 9.7;HAP1: 8.7;HDLM-2: 10.9;NTERA-2: 8.5;SCLC-21H: 11.1;SH-SY5Y: 6.9;U-2197: 6.7;U-251 MG: 11.6	Low cancer specificity	Detected in some			Low region specificity	Detected in all			Cell type enriched	Detected in single	6	MAIT T-cell: 4.3	Lineage enriched	Detected in single	7	T-cells: 4.3	Low region specificity	Detected in all			Low region specificity	Detected in all			HPA044791, HPA060219	Approved
LHFPL1		ENSG00000182508	LHFPL tetraspan subfamily member 1	Q86WI0	X	112630648-112680054	Predicted membrane proteins				Evidence at transcript level	Evidence at transcript level	Evidence at transcript level	Evidence at transcript level		Tissue enhanced	Detected in some		brain: 13.7;pituitary gland: 15.9;salivary gland: 8.2	Cell line enhanced	Detected in some		MOLT-4: 1.4;NTERA-2: 2.5;REH: 1.5;SK-MEL-30: 7.0	Low cancer specificity	Detected in some			Low region specificity	Detected in many			Cell type enhanced	Detected in some		memory CD8 T-cell: 2.6	Low lineage specificity	Detected in single			Low region specificity	Detected in single			Region enriched	Detected in many	5	olfactory region: 6.1	HPA003029	Uncertain
IL13RA2	CD213a2, CT19, IL-13R, IL13BP	ENSG00000123496	Interleukin 13 receptor subunit alpha 2	Q14627	X	115003975-115019977	Cancer-related genes, CD markers, Predicted membrane proteins		Receptor	Cancer-related genes	Evidence at protein level	Evidence at transcript level	Evidence at protein level	Evidence at protein level	Evidence at protein level	Tissue enhanced	Detected in many		pituitary gland: 16.1;testis: 31.5	Group enriched	Detected in some	9	PC-3: 26.4;U-2197: 84.9;U-251 MG: 57.0;U-87 MG: 33.8	Cancer enhanced	Detected in many		glioma: 17.2	Low region specificity	Detected in many			Not detected	Not detected			Not detected	Not detected			Region enhanced	Detected in some		olfactory region: 8.7	Low region specificity	Detected in many			HPA045831, HPA067363
SLC6A14		ENSG00000268104	Solute carrier family 6 member 14	Q9UN76	X	116436622-116461458	Disease related genes, Potential drug targets, Predicted membrane proteins, Transporters	Amino-acid transport, Symport, Transport		Obesity	Evidence at protein level	Evidence at transcript level	Evidence at transcript level	Evidence at protein level	Evidence at protein level	Tissue enhanced	Detected in many		lung: 17.8;pituitary gland: 14.4;salivary gland: 26.3;tongue: 23.5	Group enriched	Detected in some	4	HeLa: 3.8;Hep G2: 8.2	Low cancer specificity	Detected in many							Low cell type specificity	Detected in single			Low lineage specificity	Detected in single			Not detected	Not detected			Not detected	Not detected			HPA003193	Uncertain
C1GALT1C1	C1GALT2, COSMC	ENSG00000171155	C1GALT1 specific chaperone 1	Q96EU7	X	120625793-120630150	Disease related genes, Predicted membrane proteins		Chaperone	Disease mutation	Evidence at protein level	Evidence at transcript level	Evidence at protein level	Evidence at protein level	Evidence at protein level	Tissue enhanced	Detected in all		pituitary gland: 83.5	Cell line enhanced	Detected in many		ASC diff: 72.7	Low cancer specificity	Detected in all			Low region specificity	Detected in all			Low cell type specificity	Detected in all			Low lineage specificity	Detected in all			Low region specificity	Detected in all							HPA015632	Approved
ARHGAP36	FLJ30058	ENSG00000147256	Rho GTPase activating protein 36	Q6ZRI8	X	131058242-131089883	Predicted intracellular proteins		GTPase activation		Evidence at protein level	Evidence at protein level	Evidence at transcript level	Evidence at protein level	Evidence at protein level	Tissue enhanced	Detected in some		adrenal gland: 58.4;brain: 25.5;pituitary gland: 50.3	Cell line enriched	Detected in single	164	SH-SY5Y: 62.9	Cancer enriched	Detected in some	21	thyroid cancer: 62.5	Region enriched	Detected in many	5	hypothalamus: 25.5	Not detected	Not detected			Not detected	Not detected			Region enhanced	Detected in many		hypothalamus: 104.3	Group enriched	Detected in many	5	basal ganglia: 19.8;hypothalamus: 57.8;midbrain: 27.1;pons and medulla: 20.1	HPA002064, HPA076209	Enhanced
IGSF1	IGCD1, IGDC1, INHBP, KIAA0364, MGC75490, PGSF2	ENSG00000147255	Immunoglobulin superfamily member 1	Q8N6C5	X	131273506-131578899	Disease related genes, Predicted intracellular proteins, Predicted membrane proteins		Receptor	Congenital hypothyroidism, Disease mutation	Evidence at protein level	Evidence at protein level	Evidence at protein level	Evidence at protein level	Evidence at protein level	Tissue enriched	Detected in many	9	pituitary gland: 138.7	Group enriched	Detected in some	5	Hep G2: 23.0;SH-SY5Y: 20.7	Cancer enriched	Detected in many	8	thyroid cancer: 65.8	Low region specificity	Detected in many			Low cell type specificity	Detected in some			Low lineage specificity	Detected in single			Low region specificity	Detected in many			Low region specificity	Detected in many			HPA012732, HPA035582	Enhanced
AFF2	FMR2, FRAXE	ENSG00000155966	AF4/FMR2 family member 2	P51816	X	148500619-149000663	Disease related genes, Plasma proteins, Predicted intracellular proteins	mRNA processing, mRNA splicing	RNA-binding	Mental retardation	Evidence at protein level	Evidence at transcript level	Evidence at protein level	Evidence at protein level	Evidence at protein level	Tissue enhanced	Detected in many		bone marrow: 13.6;brain: 13.6;epididymis: 15.1;pituitary gland: 17.4;placenta: 17.4	Cell line enhanced	Detected in some		Daudi: 29.6;HL-60: 12.5;U-698: 43.2;U-937: 9.2	Low cancer specificity	Detected in some			Low region specificity	Detected in many			Group enriched	Detected in some	8	basophil: 1.7;eosinophil: 2.5;neutrophil: 4.5	Lineage enriched	Detected in single	12	granulocytes: 4.5	Low region specificity	Detected in all			Low region specificity	Detected in all			HPA003139	Approved
AC244197.3		ENSG00000241489			X	149482543-149533935	Predicted intracellular proteins				Evidence at transcript level	Evidence at transcript level				Tissue enhanced	Detected in all		pituitary gland: 17.9	Low cell line specificity	Detected in many			Not detected	Not detected							Low cell type specificity	Detected in many			Low lineage specificity	Detected in all
GPR50	H9, Mel1c	ENSG00000102195	G protein-coupled receptor 50	Q13585	X	151176653-151181465	G-protein coupled receptors, Plasma proteins, Predicted membrane proteins		G-protein coupled receptor, Receptor, Transducer		Evidence at protein level	Evidence at protein level	Evidence at protein level	Evidence at protein level	Evidence at protein level	Tissue enriched	Detected in some	21	pituitary gland: 64.9	Cell line enriched	Detected in some	8	HEK 293: 10.6	Low cancer specificity	Detected in some			Region enhanced	Detected in single		hypothalamus: 1.1	Not detected	Not detected			Not detected	Not detected			Region enriched	Detected in some	6	hypothalamus: 16.8	Region enriched	Detected in single	9	hypothalamus: 6.4	HPA049862, HPA054678	Enhanced
CFAP47	CHDC2, CXorf22, CXorf30, CXorf59, FLJ36601, MGC34831, RP13-11B7.1	ENSG00000165164	Cilia and flagella associated protein 47	Q6ZTR5	X	35919734-36385319	Predicted intracellular proteins, Predicted membrane proteins				Evidence at protein level	Evidence at transcript level	Evidence at transcript level	Evidence at protein level	Evidence at protein level	Tissue enhanced	Detected in some		brain: 12.4;fallopian tube: 12.8;pituitary gland: 24.5	Group enriched	Detected in some	7	Karpas-707: 4.1;U-266/70: 7.7	Cancer enhanced	Detected in single		endometrial cancer: 0.6	Low region specificity	Detected in many			Not detected	Not detected			Not detected	Not detected											HPA044633, HPA054859	Uncertain
RPGR	COD1, CORDX1, CRD, RP15, RP3	ENSG00000156313	Retinitis pigmentosa GTPase regulator	Q92834	X	38269163-38327564	Cancer-related genes, Disease related genes, Predicted intracellular proteins, Predicted membrane proteins	Cilium biogenesis/degradation, Sensory transduction, Vision	Guanine-nucleotide releasing factor	Cancer-related genes, Ciliopathy, Cone-rod dystrophy, Deafness, Disease mutation, Retinitis pigmentosa	Evidence at protein level	Evidence at protein level	Evidence at protein level	Evidence at protein level	Evidence at protein level	Tissue enhanced	Detected in all		pituitary gland: 55.4	Cell line enhanced	Detected in many		HL-60: 22.5	Low cancer specificity	Detected in all			Low region specificity	Detected in all			Cell type enhanced	Detected in all		neutrophil: 15.3	Lineage enriched	Detected in all	5	granulocytes: 15.3									HPA001593, HPA073455	Approved
PCSK1N	BigLEN, PEN, proSAAS, SAAS, SCG8, SgVIII	ENSG00000102109	Proprotein convertase subtilisin/kexin type 1 inhibitor	Q9UHG2	X	48831094-48835633	Predicted secreted proteins		Neuropeptide		Evidence at protein level	Evidence at protein level	Evidence at protein level	Evidence at protein level	Evidence at protein level	Tissue enhanced	Detected in many		brain: 74.9;kidney: 72.9;pituitary gland: 127.7	Cell line enhanced	Detected in some		HEK 293: 19.6;PC-3: 49.6;SCLC-21H: 19.7;SH-SY5Y: 18.2;SiHa: 17.2;U-266/84: 22.9	Low cancer specificity	Detected in all			Low region specificity	Detected in all			Group enriched	Detected in many	4	MAIT T-cell: 3.0;memory CD4 T-cell: 6.5;memory CD8 T-cell: 6.3;naive CD4 T-cell: 2.7;naive CD8 T-cell: 8.2;T-reg: 2.1	Lineage enriched	Detected in single	77	T-cells: 8.2	Low region specificity	Detected in all			Low region specificity	Detected in all			HPA003925, HPA064734	Enhanced
GAGE10		ENSG00000215274	G antigen 10	A6NGK3	X	49303669-49319844	Predicted intracellular proteins				Evidence at protein level	Evidence at protein level	Evidence at protein level	Evidence at protein level		Tissue enhanced	Detected in some		ovary: 3.9;pituitary gland: 3.1;testis: 2.9	Cell line enhanced	Detected in some		AN3-CA: 7.0;BJ hTERT+: 1.4;T-47d: 1.3;WM-115: 2.8	Not detected	Not detected							Not detected	Not detected			Not detected	Not detected											HPA043232	Supported
CCNB3		ENSG00000147082	Cyclin B3	Q8WWL7	X	50202713-50351910	Predicted intracellular proteins	Cell cycle, Cell division, Meiosis	Cyclin		Evidence at protein level	Evidence at protein level	Evidence at protein level	Evidence at protein level	Evidence at protein level	Group enriched	Detected in some	4	brain: 6.1;epididymis: 11.6;pituitary gland: 3.7;testis: 14.8	Cell line enhanced	Detected in some		CAPAN-2: 4.8;Karpas-707: 3.9;U-2 OS: 3.5	Not detected	Not detected			Low region specificity	Detected in many			Cell type enhanced	Detected in some		gdT-cell: 2.2	Low lineage specificity	Detected in single							Low region specificity	Detected in all			HPA000496
DGKK		ENSG00000274588	Diacylglycerol kinase kappa	Q5KSL6	X	50365409-50470738	Enzymes, Predicted intracellular proteins		Kinase, Transferase		Evidence at protein level	Evidence at transcript level	Evidence at protein level	Evidence at protein level	Evidence at protein level	Group enriched	Detected in some	10	adrenal gland: 9.8;brain: 29.6;pituitary gland: 33.5	Cell line enriched	Detected in some	20	Hep G2: 27.3	Not detected	Not detected							Group enriched	Detected in some	6	gdT-cell: 2.4;memory CD8 T-cell: 2.4	Lineage enriched	Detected in single	25	T-cells: 2.4	Region enhanced	Detected in some		hypothalamus: 12.9	Group enriched	Detected in many	5	basal ganglia: 3.5;hypothalamus: 1.8;midbrain: 4.3;pons and medulla: 1.1
MAGED4	KIAA1859, MAGE-E1, MAGE1, MGC3210	ENSG00000154545	MAGE family member D4	Q96JG8	X	52184823-52192268	Predicted intracellular proteins, Predicted membrane proteins	Ubl conjugation pathway	Tumor antigen		Evidence at protein level	Evidence at transcript level	Evidence at protein level	Evidence at protein level	Evidence at protein level	Tissue enhanced	Detected in many		brain: 6.1;pituitary gland: 7.5	Cell line enhanced	Detected in some		A549: 4.7;ASC TERT1: 4.4;Hep G2: 12.0	Not detected	Not detected			Low region specificity	Detected in many			Cell type enhanced	Detected in some		naive B-cell: 3.1	Group enriched	Detected in many	21	B-cells: 3.1;dendritic cells: 1.3;T-cells: 1.6									HPA003554	Uncertain
FAAH2	AMDD, FAAH-2, FLJ31204, RP11-479E16.1	ENSG00000165591	Fatty acid amide hydrolase 2	Q6GMR7	X	57286706-57489196	Enzymes, Predicted intracellular proteins		Hydrolase		Evidence at protein level	Evidence at transcript level	Evidence at transcript level	Evidence at protein level	Evidence at protein level	Tissue enhanced	Detected in many		pancreas: 43.6;pituitary gland: 42.8	Cell line enhanced	Detected in many		CAPAN-2: 10.5;HDLM-2: 9.4;RPMI-8226: 19.0;U-266/70: 15.9;U-266/84: 8.1	Low cancer specificity	Detected in many			Region enriched	Detected in many	8	cerebellum: 18.0	Cell type enhanced	Detected in many		T-reg: 13.6	Lineage enriched	Detected in many	8	T-cells: 13.6
CITED1	MSG1	ENSG00000125931	Cbp/p300 interacting transactivator with Glu/Asp rich carboxy-terminal domain 1	Q99966	X	72301638-72307187	Predicted intracellular proteins	Apoptosis, Differentiation, Transcription, Transcription regulation	Activator, Developmental protein		Evidence at protein level	Evidence at protein level	Evidence at protein level	Evidence at protein level	Evidence at protein level	Group enriched	Detected in many	5	epididymis: 247.1;pituitary gland: 62.8;testis: 89.9	Group enriched	Detected in some	5	AN3-CA: 17.5;SK-MEL-30: 69.6	Cancer enriched	Detected in many	6	thyroid cancer: 134.9	Region enriched	Detected in many	5	hypothalamus: 18.9	Cell type enhanced	Detected in some		eosinophil: 2.2	Low lineage specificity	Detected in many			Low region specificity	Detected in all			Low region specificity	Detected in all			HPA049051	Enhanced
DMRTC1B		ENSG00000184911	DMRT like family C1B	Q5HYR2	X	72777009-72848802	Predicted intracellular proteins, Transcription factors	Transcription, Transcription regulation			Evidence at transcript level	Evidence at transcript level	Evidence at transcript level	Evidence at transcript level		Tissue enhanced	Detected in many		brain: 15.1;ovary: 12.1;pituitary gland: 12.1	Cell line enhanced	Detected in some		HaCaT: 1.1;SK-BR-3: 1.1;U-138 MG: 1.0;U-266/70: 1.7	Not detected	Not detected			Low region specificity	Detected in all			Cell type enhanced	Detected in some		naive CD8 T-cell: 2.8	Group enriched	Detected in many	12	B-cells: 2.1;T-cells: 2.8									HPA046874, HPA046992	Uncertain
SATL1		ENSG00000184788	Spermidine/spermine N1-acetyl transferase like 1	Q86VE3	X	85092287-85243961	Predicted intracellular proteins		Acyltransferase, Transferase		Evidence at protein level	Evidence at transcript level	Evidence at transcript level	Evidence at protein level	Evidence at protein level	Group enriched	Detected in some	4	adrenal gland: 2.7;brain: 5.4;pituitary gland: 7.2;testis: 4.8	Cell line enhanced	Detected in some		AN3-CA: 1.3;HAP1: 3.4;HEL: 1.1;RH-30: 1.5;SH-SY5Y: 1.3	Not detected	Not detected			Low region specificity	Detected in many			Not detected	Not detected			Not detected	Not detected											HPA060369	Uncertain
FAM133A	CT115, FLJ37659, RP1-32F7.2	ENSG00000179083	Family with sequence similarity 133 member A	Q8N9E0	X	93674013-93712274	Predicted intracellular proteins				Evidence at protein level	Evidence at transcript level	Evidence at protein level	Evidence at protein level		Group enriched	Detected in some	4	brain: 14.8;pituitary gland: 8.2;testis: 16.1	Cell line enhanced	Detected in some		Karpas-707: 21.8;U-2197: 11.3;U-266/70: 17.0;U-266/84: 37.0	Low cancer specificity	Detected in many			Low region specificity	Detected in all			Not detected	Not detected			Not detected	Not detected							Low region specificity	Detected in all			HPA066175, HPA069513
[truncated: 180 more columns]
