# Supplementary material for: Copy Number Variants Contributing to Combined Pituitary Hormone Deficiency
Source: Int J Mol Sci. 2020 Aug 11;21(16):5757. doi: 10.3390/ijms21165757 (PMC7461210; doi:10.3390/ijms21165757)
Supplement: Supplementary file 1 [file ijms-21-05757-s001.zip › Suppl1.xlsx]

## Sheet: Genes linked to pituitary dis.
ARNT2
CCDC88C
CDON
CEBPA
CHD7
DCHS1
DISP1
DLL1
ERF
FGF8
FGFR1
FOXH1
FOXO1
GAS1
GATA6
GLI2
GLI3
GPR161
HESX1
INSM1
KAT6A
KIAA0556
KIF14
LHX3
LHX4
NCOR2
NEUROD4
NKD2
NODAL
OTX2
PAX6
POU1F1
PROKR2
PROP1
PTCH1
PUF60
ROBO1
ROBO2
SHH
SIX3
SIX6
SOX2
SOX3
SUFU
TBX3
TDGF1
TGIF1
WDR11
ZFP292
ZIC2
ZSWIM6
